# Supplementary material for: Combined Use of Systematic Conservation Planning, Species Distribution Modelling, and Connectivity Analysis Reveals Severe Conservation Gaps in a Megadiverse Country (Peru)
Source: PLoS One. 2014 Dec 5;9(12):e114367. doi: 10.1371/journal.pone.0114367 (PMC4257666; doi:10.1371/journal.pone.0114367)
Supplement: Appendix S1 — List of species included in the analyses, assigned conservation goals and distribution information. (XLSX) [file pone.0114367.s001.xlsx]

## Sheet: Hoja1
Appendix S1: Species included in the analysis, each one with information concerning: taxonomy (columns B-E), extension of the distribution of the species (F) and the asociated "distribution size (partial) goal" (G), IUCN threat category (H) and the asociated "conservation status (partial) goal" (I), the species "total conservation goal" (J), sum of the two previous partial goals, the percentage o…
No.	Species	Species group	Order	Family	Distribution (km2)	Distribution size goal (%)	IUCN Category	Conservation status goal (%)	Total conservation goal (%)	% of distribution in PAs	Target achievement
1	Allobates femoralis	Amphibian	Anura	Aromobatidae	145738	10.4535	LC	0	10.4535	10.5793	Yes
2	Allobates insperatus	Amphibian	Anura	Aromobatidae	32649	21.8192	LC	0	21.8192	25.0054	Yes
3	Allobates trilineatus	Amphibian	Anura	Aromobatidae	460860	5	LC	0	5	11.6144	Yes
4	Dendrophryniscus minutus	Amphibian	Anura	Bufonidae	245900	5	LC	0	5	13.913	Yes
5	Rhinella ceratophrys	Amphibian	Anura	Bufonidae	334792	5	LC	0	5	6.5814	Yes
6	Rhinella dapsilis	Amphibian	Anura	Bufonidae	204947	5	LC	0	5	15.1059	Yes
7	Rhinella festae	Amphibian	Anura	Bufonidae	73301	17.7336	NT	5	22.7336	10.8184	No
8	Rhinella marina	Amphibian	Anura	Bufonidae	578605	5	LC	0	5	19.5086	Yes
9	Rhinella multiverrucosa	Amphibian	Anura	Bufonidae	83895	16.6688	DD	0	16.6688	5.58079	No
10	Rhinella spinulosa	Amphibian	Anura	Bufonidae	537056	5	LC	0	5	6.08298	Yes
11	Centrolene buckleyi	Amphibian	Anura	Centrolenidae	75810	17.4814	VU	10	27.4814	10.0171	No
12	Hyalinobatrachium bergeri	Amphibian	Anura	Centrolenidae	417099	5	LC	0	5	21.8588	Yes
13	Teratohyla midas	Amphibian	Anura	Centrolenidae	52472	19.8269	LC	0	19.8269	15.4597	No
14	Vitreorana oyampiensis	Amphibian	Anura	Centrolenidae	142314	10.7976	LC	0	10.7976	5.8118	No
15	Telmatobius arequipensis	Amphibian	Anura	Ceratophryidae	13178	23.7761	VU	10	33.7761	17.294	No
16	Telmatobius brevipes	Amphibian	Anura	Ceratophryidae	31535	21.9312	EN	17.5	39.4312	9.82083	No
17	Telmatobius jelskii	Amphibian	Anura	Ceratophryidae	137989	11.2323	NT	5	16.2323	7.95788	No
18	Adelphobates quinquevittatus	Amphibian	Anura	Dendrobatidae	60377	19.0325	LC	0	19.0325	7.91527	No
19	Ameerega cainarachi	Amphibian	Anura	Dendrobatidae	28467	22.2395	VU	10	32.2395	53.9256	Yes
20	Ameerega hahneli	Amphibian	Anura	Dendrobatidae	173965	7.61658	LC	0	7.61658	10.0704	Yes
21	Ameerega parvula	Amphibian	Anura	Dendrobatidae	39136	21.1672	LC	0	21.1672	13.2436	No
22	Ameerega picta	Amphibian	Anura	Dendrobatidae	543803	5	LC	0	5	24.2395	Yes
23	Ameerega trivittata	Amphibian	Anura	Dendrobatidae	297496	5	LC	0	5	17.4849	Yes
24	Hyloxalus elachyhistus	Amphibian	Anura	Dendrobatidae	38536	21.2275	EN	17.5	38.7275	8.43627	No
25	Ranitomeya amazonica	Amphibian	Anura	Dendrobatidae	308794	5	DD	0	5	12.8264	Yes
26	Gastrotheca monticola	Amphibian	Anura	Hemiphractidae	57802	19.2913	LC	0	19.2913	7.53607	No
27	Hemiphractus proboscideus	Amphibian	Anura	Hemiphractidae	66087	18.4586	LC	0	18.4586	14.7064	No
28	Hemiphractus scutatus	Amphibian	Anura	Hemiphractidae	109548	14.0907	LC	0	14.0907	21.7749	Yes
29	Cruziohyla craspedopus	Amphibian	Anura	Hylidae	361465	5	LC	0	5	12.1298	Yes
30	Dendropsophus aperomeus	Amphibian	Anura	Hylidae	74301	17.6331	LC	0	17.6331	16.561	No
31	Dendropsophus leucophyllatus	Amphibian	Anura	Hylidae	309510	5	LC	0	5	26.1824	Yes
32	Dendropsophus marmoratus	Amphibian	Anura	Hylidae	243445	5	LC	0	5	7.71838	Yes
33	Dendropsophus minutus	Amphibian	Anura	Hylidae	21507	22.939	LC	0	22.939	6.46301	No
34	Dendropsophus miyatai	Amphibian	Anura	Hylidae	371293	5	LC	0	5	10.2138	Yes
35	Dendropsophus sarayacuensis	Amphibian	Anura	Hylidae	157145	9.30704	LC	0	9.30704	24.2922	Yes
36	Dendropsophus triangulum	Amphibian	Anura	Hylidae	287908	5	LC	0	5	14.0465	Yes
37	Hypsiboas boans	Amphibian	Anura	Hylidae	318197	5	LC	0	5	12.2597	Yes
38	Hypsiboas calcaratus	Amphibian	Anura	Hylidae	517296	5	LC	0	5	15.4227	Yes
39	Hypsiboas cinerascens	Amphibian	Anura	Hylidae	347705	5	LC	0	5	10.1664	Yes
40	Hypsiboas fasciatus	Amphibian	Anura	Hylidae	361431	5	LC	0	5	17.353	Yes
41	Hypsiboas geographicus	Amphibian	Anura	Hylidae	176923	7.3193	LC	0	7.3193	17.1187	Yes
42	Hypsiboas lanciformis	Amphibian	Anura	Hylidae	287264	5	LC	0	5	19.8191	Yes
43	Hypsiboas microderma	Amphibian	Anura	Hylidae	529287	5	LC	0	5	11.0137	Yes
44	Hypsiboas nympha	Amphibian	Anura	Hylidae	249954	5	LC	0	5	5.81347	Yes
45	Hypsiboas punctatus	Amphibian	Anura	Hylidae	115087	13.534	LC	0	13.534	33.5928	Yes
46	Nyctimantis rugiceps	Amphibian	Anura	Hylidae	218587	5	LC	0	5	6.15407	Yes
47	Osteocephalus cabrerai	Amphibian	Anura	Hylidae	337321	5	LC	0	5	8.45663	Yes
48	Osteocephalus deridens	Amphibian	Anura	Hylidae	169400	8.07538	LC	0	8.07538	5.76092	No
49	Osteocephalus fuscifacies	Amphibian	Anura	Hylidae	64581	18.6099	DD	0	18.6099	16.0295	No
50	Osteocephalus leprieurii	Amphibian	Anura	Hylidae	172817	7.73196	LC	0	7.73196	22.8375	Yes
51	Osteocephalus mutabor	Amphibian	Anura	Hylidae	7649	24.3318	LC	0	24.3318	22.4997	No
52	Osteocephalus pearsoni	Amphibian	Anura	Hylidae	99456	15.1049	LC	0	15.1049	19.5855	Yes
53	Osteocephalus planiceps	Amphibian	Anura	Hylidae	74725	17.5905	LC	0	17.5905	17.9271	Yes
54	Osteocephalus taurinus	Amphibian	Anura	Hylidae	410276	5	LC	0	5	19.3026	Yes
55	Osteocephalus yasuni	Amphibian	Anura	Hylidae	93588	15.6947	LC	0	15.6947	6.85665	No
56	Phyllomedusa bicolor	Amphibian	Anura	Hylidae	368870	5	LC	0	5	26.4223	Yes
57	Phyllomedusa palliata	Amphibian	Anura	Hylidae	208755	5	LC	0	5	17.4329	Yes
58	Phyllomedusa tarsius	Amphibian	Anura	Hylidae	100698	14.9801	LC	0	14.9801	17.3191	Yes
59	Phyllomedusa tomopterna	Amphibian	Anura	Hylidae	228420	5	LC	0	5	19.3569	Yes
60	Phyllomedusa vaillantii	Amphibian	Anura	Hylidae	281616	5	LC	0	5	15.0691	Yes
61	Scinax cruentommus	Amphibian	Anura	Hylidae	363477	5	LC	0	5	12.7414	Yes
62	Scinax funereus	Amphibian	Anura	Hylidae	546976	5	LC	0	5	15.6835	Yes
63	Scinax garbei	Amphibian	Anura	Hylidae	288441	5	LC	0	5	18.1815	Yes
64	Scinax oreites	Amphibian	Anura	Hylidae	115466	13.4959	NT	5	18.4959	7.36321	No
65	Scinax ruber	Amphibian	Anura	Hylidae	59487	19.1219	LC	0	19.1219	37.9949	Yes
66	Trachycephalus jordani	Amphibian	Anura	Hylidae	11149	23.98	LC	0	23.98	25.3834	Yes
67	Trachycephalus resinifictrix	Amphibian	Anura	Hylidae	370350	5	LC	0	5	12.0251	Yes
68	Edalorhina perezi	Amphibian	Anura	Leiuperidae	357799	5	LC	0	5	18.9545	Yes
69	Engystomops petersi	Amphibian	Anura	Leiuperidae	387510	5	LC	0	5	17.2741	Yes
70	Engystomops pustulatus	Amphibian	Anura	Leiuperidae	19854	23.1051	LC	0	23.1051	13.1359	No
71	Leptodactylus andreae	Amphibian	Anura	Leptodactylidae	317439	5	LC	0	5	20.1963	Yes
72	Leptodactylus discodactylus	Amphibian	Anura	Leptodactylidae	222524	5	LC	0	5	7.40684	Yes
73	Leptodactylus hylaedactylus	Amphibian	Anura	Leptodactylidae	396156	5	LC	0	5	17.3298	Yes
74	Leptodactylus knudseni	Amphibian	Anura	Leptodactylidae	120377	13.0023	LC	0	13.0023	18.1073	Yes
75	Leptodactylus labrosus	Amphibian	Anura	Leptodactylidae	54205	19.6528	LC	0	19.6528	7.94023	No
76	Leptodactylus lineatus	Amphibian	Anura	Leptodactylidae	215474	5	LC	0	5	19.6994	Yes
77	Leptodactylus mystaceus	Amphibian	Anura	Leptodactylidae	65391	18.5285	LC	0	18.5285	33.9129	Yes
78	Leptodactylus pentadactylus	Amphibian	Anura	Leptodactylidae	236070	5	LC	0	5	18.8067	Yes
79	Leptodactylus petersii	Amphibian	Anura	Leptodactylidae	335636	5	LC	0	5	13.1801	Yes
80	Leptodactylus rhodonotus	Amphibian	Anura	Leptodactylidae	305669	5	LC	0	5	21.5086	Yes
81	Leptodactylus stenodema	Amphibian	Anura	Leptodactylidae	372796	5	LC	0	5	10.5682	Yes
82	Leptodactylus wagneri	Amphibian	Anura	Leptodactylidae	257183	5	LC	0	5	26.6752	Yes
83	Chiasmocleis bassleri	Amphibian	Anura	Microhylidae	257295	5	LC	0	5	12.2867	Yes
84	Hamptophryne boliviana	Amphibian	Anura	Microhylidae	305005	5	LC	0	5	26.8425	Yes
85	Syncope antenori	Amphibian	Anura	Microhylidae	233204	5	LC	0	5	18.5057	Yes
86	Syncope carvalhoi	Amphibian	Anura	Microhylidae	265617	5	LC	0	5	9.69253	Yes
87	Pipa pipa	Amphibian	Anura	Pipidae	91949	15.8594	LC	0	15.8594	21.24	Yes
88	Lithobates bwana	Amphibian	Anura	Ranidae	15700	23.5226	VU	10	33.5226	13.3503	No
89	Lithobates palmipes	Amphibian	Anura	Ranidae	45895	20.4879	LC	0	20.4879	20.0588	No
90	Hypodactylus araiodactylus	Amphibian	Anura	Strabomantidae	60459	19.0242	DD	0	19.0242	7.59358	No
91	Hypodactylus nigrovittatus	Amphibian	Anura	Strabomantidae	224929	5	LC	0	5	5.69113	Yes
92	Lynchius parkeri	Amphibian	Anura	Strabomantidae	4157	24.6827	EN	17.5	42.1827	8.92471	No
93	Oreobates cruralis	Amphibian	Anura	Strabomantidae	183776	6.63055	LC	0	6.63055	32.0907	Yes
94	Oreobates pereger	Amphibian	Anura	Strabomantidae	66924	18.3745	CR	25	43.3745	9.58998	No
95	Oreobates quixensis	Amphibian	Anura	Strabomantidae	591268	5	LC	0	5	19.8394	Yes
96	Oreobates saxatilis	Amphibian	Anura	Strabomantidae	104415	14.6065	DD	0	14.6065	17.4017	Yes
97	Phrynopus horstpauli	Amphibian	Anura	Strabomantidae	29528	22.1329	VU	10	32.1329	3.68125	No
98	Phrynopus kauneorum	Amphibian	Anura	Strabomantidae	60575	19.0126	CR	25	44.0126	8.3962	No
99	Phrynopus montium	Amphibian	Anura	Strabomantidae	100997	14.9501	EN	17.5	32.4501	5.64373	No
100	Pristimantis acuminatus	Amphibian	Anura	Strabomantidae	429178	5	LC	0	5	14.2097	Yes
101	Pristimantis altamazonicus	Amphibian	Anura	Strabomantidae	580845	5	LC	0	5	18.4655	Yes
102	Pristimantis bearsei	Amphibian	Anura	Strabomantidae	31023	21.9826	DD	0	21.9826	47.6614	Yes
103	Pristimantis carvalhoi	Amphibian	Anura	Strabomantidae	605630	5	LC	0	5	18.8227	Yes
104	Pristimantis ceuthospilus	Amphibian	Anura	Strabomantidae	26944	22.3926	VU	10	32.3926	7.56384	No
105	Pristimantis citriogaster	Amphibian	Anura	Strabomantidae	71287	17.936	DD	0	17.936	24.9975	Yes
106	Pristimantis colodactylus	Amphibian	Anura	Strabomantidae	74595	17.6035	VU	10	27.6035	3.71875	No
107	Pristimantis conspicillatus	Amphibian	Anura	Strabomantidae	4818	24.6163	EN	17.5	42.1163	8.59278	No
108	Pristimantis cordovae	Amphibian	Anura	Strabomantidae	371342	5	VU	10	15	13.0018	No
109	Pristimantis croceoinguinis	Amphibian	Anura	Strabomantidae	129226	12.113	LC	0	12.113	8.59657	No
110	Pristimantis danae	Amphibian	Anura	Strabomantidae	269437	5	LC	0	5	19.3132	Yes
111	Pristimantis diadematus	Amphibian	Anura	Strabomantidae	601461	5	LC	0	5	22.7115	Yes
112	Pristimantis fenestratus	Amphibian	Anura	Strabomantidae	208808	5	LC	0	5	33.8373	Yes
113	Pristimantis luscombei	Amphibian	Anura	Strabomantidae	85974	16.4599	DD	0	16.4599	6.0716	No
114	Pristimantis lymani	Amphibian	Anura	Strabomantidae	192738	5.72985	LC	0	5.72985	10.3477	Yes
115	Pristimantis malkini	Amphibian	Anura	Strabomantidae	349648	5	LC	0	5	10.206	Yes
116	Pristimantis mendax	Amphibian	Anura	Strabomantidae	345311	5	LC	0	5	17.7258	Yes
117	Pristimantis ockendeni	Amphibian	Anura	Strabomantidae	373326	5	LC	0	5	23.6616	Yes
118	Pristimantis percnopterus	Amphibian	Anura	Strabomantidae	180632	6.94653	NT	5	11.9465	15.2836	Yes
119	Pristimantis peruvianus	Amphibian	Anura	Strabomantidae	535472	5	LC	0	5	16.478	Yes
120	Pristimantis petrobardus	Amphibian	Anura	Strabomantidae	47614	20.3152	DD	0	20.3152	4.54908	No
121	Pristimantis platydactylus	Amphibian	Anura	Strabomantidae	220481	5	LC	0	5	15.448	Yes
122	Pristimantis quaquaversus	Amphibian	Anura	Strabomantidae	118809	13.1599	LC	0	13.1599	8.20392	No
123	Pristimantis reichlei	Amphibian	Anura	Strabomantidae	89099	16.1458	NE	0	16.1458	42.1699	Yes
124	Pristimantis rufioculis	Amphibian	Anura	Strabomantidae	171777	7.83648	DD	0	7.83648	9.13044	Yes
125	Pristimantis simonsii	Amphibian	Anura	Strabomantidae	50717	20.0033	CR	25	45.0033	9.41105	No
126	Pristimantis sternothylax	Amphibian	Anura	Strabomantidae	24044	22.684	DD	0	22.684	6.74181	No
127	Pristimantis toftae	Amphibian	Anura	Strabomantidae	182945	6.71407	LC	0	6.71407	33.8834	Yes
128	Pristimantis variabilis	Amphibian	Anura	Strabomantidae	321460	5	LC	0	5	13.4853	Yes
129	Pristimantis ventrimarmoratus	Amphibian	Anura	Strabomantidae	282350	5	VU	10	15	27.5633	Yes
130	Strabomantis sulcatus	Amphibian	Anura	Strabomantidae	637249	5	LC	0	5	14.6676	Yes
131	Bolitoglossa altamazonica	Amphibian	Caudata	Plethodontidae	366383	5	LC	0	5	12.6239	Yes
132	Bolitoglossa peruviana	Amphibian	Caudata	Plethodontidae	119134	13.1272	LC	0	13.1272	21.0066	Yes
133	Siphonops annulatus	Amphibian	Gymnophiona	Siphonopidae	222050	5	LC	0	5	5.04616	Yes
134	Accipiter bicolor	Bird	Accipitriformes	Accipitridae	153429	9.6805	VU	10	19.6805	7.91311	No
135	Accipiter striatus	Bird	Accipitriformes	Accipitridae	167104	8.30613	LC	0	8.30613	20.8714	Yes
136	Busarellus nigricollis	Bird	Accipitriformes	Accipitridae	70280	18.0372	LC	0	18.0372	42.7277	Yes
137	Buteo albigula	Bird	Accipitriformes	Accipitridae	221348	5	LC	0	5	14.0729	Yes
138	Buteo brachyurus	Bird	Accipitriformes	Accipitridae	206882	5	LC	0	5	29.6788	Yes
139	Buteo nitidus	Bird	Accipitriformes	Accipitridae	96864	15.3654	LC	0	15.3654	35.7212	Yes
140	Buteogallus meridionalis	Bird	Accipitriformes	Accipitridae	47791	20.2974	LC	0	20.2974	2.64066	No
141	Buteogallus schistaceus	Bird	Accipitriformes	Accipitridae	140278	11.0022	LC	0	11.0022	36.8632	Yes
142	Buteogallus solitarius	Bird	Accipitriformes	Accipitridae	302715	5	NT	5	10	20.699	Yes
143	Buteogallus urubitinga	Bird	Accipitriformes	Accipitridae	119698	13.0706	LC	0	13.0706	38.1686	Yes
144	Chondrohierax uncinatus	Bird	Accipitriformes	Accipitridae	423377	5	LC	0	5	27.4406	Yes
145	Circus cinereus	Bird	Accipitriformes	Accipitridae	351737	5	LC	0	5	6.10854	Yes
146	Elanoides forficatus	Bird	Accipitriformes	Accipitridae	254471	5	LC	0	5	33.1507	Yes
147	Gampsonyx swainsonii	Bird	Accipitriformes	Accipitridae	157820	9.2392	LC	0	9.2392	9.62426	Yes
148	Geranoaetus melanoleucus	Bird	Accipitriformes	Accipitridae	412332	5	LC	0	5	5.42912	Yes
149	Geranoaetus polyosoma	Bird	Accipitriformes	Accipitridae	445954	5	LC	0	5	6.17979	Yes
150	Geranospiza caerulescens	Bird	Accipitriformes	Accipitridae	106468	14.4002	LC	0	14.4002	39.6645	Yes
151	Harpagus bidentatus	Bird	Accipitriformes	Accipitridae	277577	5	LC	0	5	33.8371	Yes
152	Harpia harpyja	Bird	Accipitriformes	Accipitridae	101591	14.8904	NT	5	19.8904	20.5461	Yes
153	Helicolestes hamatus	Bird	Accipitriformes	Accipitridae	53514	19.7222	LC	0	19.7222	42.4655	Yes
154	Ictinia plumbea	Bird	Accipitriformes	Accipitridae	133420	11.6915	LC	0	11.6915	35.4557	Yes
155	Leptodon cayanensis	Bird	Accipitriformes	Accipitridae	121674	12.872	LC	0	12.872	35.0494	Yes
156	Parabuteo leucorrhous	Bird	Accipitriformes	Accipitridae	183275	6.6809	LC	0	6.6809	14.3238	Yes
157	Parabuteo unicinctus	Bird	Accipitriformes	Accipitridae	170089	8.00613	LC	0	8.00613	3.69454	No
158	Pseudastur albicollis	Bird	Accipitriformes	Accipitridae	226777	5	LC	0	5	29.9109	Yes
159	Pseudastur occidentalis	Bird	Accipitriformes	Accipitridae	11507	23.944	EN	17.5	41.444	19.6315	No
160	Rostrhamus sociabilis	Bird	Accipitriformes	Accipitridae	125122	12.5254	LC	0	12.5254	30.8451	Yes
161	Rupornis magnirostris	Bird	Accipitriformes	Accipitridae	283976	5	LC	0	5	27.2991	Yes
162	Spizaetus isidori	Bird	Accipitriformes	Accipitridae	272625	5	VU	10	15	18.645	Yes
163	Spizaetus melanoleucus	Bird	Accipitriformes	Accipitridae	163934	8.62472	LC	0	8.62472	39.6928	Yes
164	Cathartes aura	Bird	Accipitriformes	Cathartidae	350293	5	LC	0	5	15.4005	Yes
165	Cathartes burrovianus	Bird	Accipitriformes	Cathartidae	109068	14.1389	LC	0	14.1389	34.9883	Yes
166	Cathartes melambrotus	Bird	Accipitriformes	Cathartidae	109090	14.1367	LC	0	14.1367	31.6583	Yes
167	Coragyps atratus	Bird	Accipitriformes	Cathartidae	285564	5	LC	0	5	16.7875	Yes
168	Sarcoramphus papa	Bird	Accipitriformes	Cathartidae	121322	12.9073	LC	0	12.9073	29.4069	Yes
169	Vultur gryphus	Bird	Accipitriformes	Cathartidae	442051	5	NT	5	10	7.31612	No
170	Anas bahamensis	Bird	Anseriformes	Anatidae	61102	18.9596	LC	0	18.9596	4.3321	No
171	Anas cyanoptera	Bird	Anseriformes	Anatidae	126202	12.4169	LC	0	12.4169	3.93021	No
172	Anas flavirostris	Bird	Anseriformes	Anatidae	172374	7.77648	LC	0	7.77648	6.75914	No
173	Anas georgica	Bird	Anseriformes	Anatidae	177131	7.29839	LC	0	7.29839	5.36044	No
174	Anas puna	Bird	Anseriformes	Anatidae	262937	5	LC	0	5	6.00752	Yes
175	Cairina moschata	Bird	Anseriformes	Anatidae	76467	17.4154	LC	0	17.4154	39.4092	Yes
176	Chloephaga melanoptera	Bird	Anseriformes	Anatidae	250873	5	LC	0	5	7.00713	Yes
177	Lophonetta specularioides	Bird	Anseriformes	Anatidae	214916	5	LC	0	5	6.93155	Yes
178	Merganetta armata	Bird	Anseriformes	Anatidae	165770	8.4402	LC	0	8.4402	13.9953	Yes
179	Neochen jubata	Bird	Anseriformes	Anatidae	31769	21.9076	NT	5	26.9076	46.6272	Yes
180	Oxyura jamaicensis	Bird	Anseriformes	Anatidae	264654	5	LC	0	5	4.66874	No
181	Anhima cornuta	Bird	Anseriformes	Anhimidae	175224	7.49005	LC	0	7.49005	33.1267	Yes
182	Aeronautes andecolus	Bird	Apodiformes	Apodidae	275646	5	LC	0	5	4.78875	No
183	Aeronautes montivagus	Bird	Apodiformes	Apodidae	388755	5	LC	0	5	14.1614	Yes
184	Chaetura brachyura	Bird	Apodiformes	Apodidae	215847	5	LC	0	5	32.8015	Yes
185	Chaetura cinereiventris	Bird	Apodiformes	Apodidae	277782	5	LC	0	5	29.0944	Yes
186	Chaetura egregia	Bird	Apodiformes	Apodidae	376828	5	LC	0	5	30.1249	Yes
187	Streptoprocne rutila	Bird	Apodiformes	Apodidae	265758	5	LC	0	5	23.0808	Yes
188	Streptoprocne zonaris	Bird	Apodiformes	Apodidae	287074	5	LC	0	5	21.6063	Yes
189	Tachornis squamata	Bird	Apodiformes	Apodidae	111341	13.9105	LC	0	13.9105	29.8695	Yes
190	Adelomyia melanogenys	Bird	Apodiformes	Trochilidae	212552	5	LC	0	5	20.7427	Yes
191	Aglaeactis castelnaudii	Bird	Apodiformes	Trochilidae	119939	13.0463	LC	0	13.0463	6.71508	No
192	Aglaeactis cupripennis	Bird	Apodiformes	Trochilidae	189774	6.02774	LC	0	6.02774	8.68507	Yes
193	Aglaiocercus kingi	Bird	Apodiformes	Trochilidae	174625	7.55025	LC	0	7.55025	20.6666	Yes
194	Amazilia amazilia	Bird	Apodiformes	Trochilidae	158256	9.19538	LC	0	9.19538	4.29873	No
195	Amazilia chionogaster	Bird	Apodiformes	Trochilidae	231776	5	LC	0	5	13.3331	Yes
196	Amazilia fimbriata	Bird	Apodiformes	Trochilidae	57277	19.344	LC	0	19.344	23.7652	Yes
197	Amazilia franciae	Bird	Apodiformes	Trochilidae	53277	19.746	LC	0	19.746	6.09644	No
198	Amazilia lactea	Bird	Apodiformes	Trochilidae	221875	5	LC	0	5	35.5272	Yes
199	Amazilia viridicauda	Bird	Apodiformes	Trochilidae	83641	16.6944	LC	0	16.6944	14.4152	No
200	Anthracothorax nigricollis	Bird	Apodiformes	Trochilidae	200673	5	LC	0	5	28.7398	Yes
201	Boissonneaua matthewsii	Bird	Apodiformes	Trochilidae	142000	10.8291	LC	0	10.8291	14.5585	Yes
202	Campylopterus largipennis	Bird	Apodiformes	Trochilidae	281738	5	LC	0	5	29.2385	Yes
203	Chaetocercus bombus	Bird	Apodiformes	Trochilidae	56444	19.4277	VU	10	29.4277	6.83864	No
204	Chaetocercus mulsant	Bird	Apodiformes	Trochilidae	179342	7.07618	LC	0	7.07618	20.2223	Yes
205	Chalcostigma olivaceum	Bird	Apodiformes	Trochilidae	279510	5	LC	0	5	6.54324	Yes
206	Chalcostigma ruficeps	Bird	Apodiformes	Trochilidae	143239	10.7046	LC	0	10.7046	22.4031	Yes
207	Chalcostigma stanleyi	Bird	Apodiformes	Trochilidae	52561	19.818	LC	0	19.818	11.598	No
208	Chlorestes notata	Bird	Apodiformes	Trochilidae	50800	19.995	LC	0	19.995	16.9685	No
209	Chlorostilbon mellisugus	Bird	Apodiformes	Trochilidae	449247	5	LC	0	5	29.4128	Yes
210	Chrysuronia oenone	Bird	Apodiformes	Trochilidae	326795	5	LC	0	5	32.3714	Yes
211	Coeligena coeligena	Bird	Apodiformes	Trochilidae	163218	8.69668	LC	0	8.69668	24.2161	Yes
212	Coeligena iris	Bird	Apodiformes	Trochilidae	62854	18.7835	LC	0	18.7835	7.60811	No
213	Coeligena torquata	Bird	Apodiformes	Trochilidae	254207	5	LC	0	5	15.5251	Yes
214	Coeligena violifer	Bird	Apodiformes	Trochilidae	211115	5	LC	0	5	13.1057	Yes
215	Colibri coruscans	Bird	Apodiformes	Trochilidae	317373	5	LC	0	5	12.3108	Yes
216	Colibri delphinae	Bird	Apodiformes	Trochilidae	184289	6.57899	LC	0	6.57899	16.6472	Yes
217	Colibri thalassinus	Bird	Apodiformes	Trochilidae	139566	11.0738	LC	0	11.0738	19.3084	Yes
218	Discosura popelairii	Bird	Apodiformes	Trochilidae	305309	5	NT	5	10	23.0268	Yes
219	Doryfera ludovicae	Bird	Apodiformes	Trochilidae	126450	12.392	LC	0	12.392	27.3705	Yes
220	Ensifera ensifera	Bird	Apodiformes	Trochilidae	237493	5	LC	0	5	10.6163	Yes
221	Eriocnemis alinae	Bird	Apodiformes	Trochilidae	88734	16.1825	LC	0	16.1825	11.4973	No
222	Eriocnemis luciani	Bird	Apodiformes	Trochilidae	150161	10.0089	LC	0	10.0089	11.6009	Yes
223	Eutoxeres condamini	Bird	Apodiformes	Trochilidae	229886	5	LC	0	5	31.3425	Yes
224	Florisuga mellivora	Bird	Apodiformes	Trochilidae	162171	8.80191	LC	0	8.80191	37.7848	Yes
225	Glaucis hirsutus	Bird	Apodiformes	Trochilidae	191277	5.87668	LC	0	5.87668	31.9563	Yes
226	Haplophaedia aureliae	Bird	Apodiformes	Trochilidae	149919	10.0333	LC	0	10.0333	15.4744	Yes
227	Heliangelus amethysticollis	Bird	Apodiformes	Trochilidae	154559	9.56693	LC	0	9.56693	15.7881	Yes
228	Heliangelus regalis	Bird	Apodiformes	Trochilidae	58534	19.2177	EN	17.5	36.7177	10.7647	No
229	Heliangelus viola	Bird	Apodiformes	Trochilidae	191138	5.89065	LC	0	5.89065	12.5883	Yes
230	Heliodoxa aurescens	Bird	Apodiformes	Trochilidae	267988	5	LC	0	5	31.1402	Yes
231	Heliodoxa branickii	Bird	Apodiformes	Trochilidae	232378	5	LC	0	5	31.3623	Yes
232	Heliodoxa leadbeateri	Bird	Apodiformes	Trochilidae	298137	5	LC	0	5	22.9364	Yes
233	Heliodoxa rubinoides	Bird	Apodiformes	Trochilidae	293925	5	LC	0	5	16.6212	Yes
234	Heliomaster longirostris	Bird	Apodiformes	Trochilidae	377375	5	LC	0	5	28.8588	Yes
235	Hylocharis cyanus	Bird	Apodiformes	Trochilidae	268286	5	LC	0	5	35.6757	Yes
236	Klais guimeti	Bird	Apodiformes	Trochilidae	185356	6.47176	LC	0	6.47176	36.2411	Yes
237	Lafresnaya lafresnayi	Bird	Apodiformes	Trochilidae	275108	5	LC	0	5	10.5515	Yes
238	Lesbia nuna	Bird	Apodiformes	Trochilidae	104429	14.6051	LC	0	14.6051	7.27384	No
239	Lesbia victoriae	Bird	Apodiformes	Trochilidae	167445	8.27186	LC	0	8.27186	7.37794	No
240	Leucippus baeri	Bird	Apodiformes	Trochilidae	24736	22.6145	LC	0	22.6145	10.6363	No
241	Leucippus chlorocercus	Bird	Apodiformes	Trochilidae	28380	22.2482	LC	0	22.2482	12.6885	No
242	Leucippus taczanowskii	Bird	Apodiformes	Trochilidae	128838	12.152	LC	0	12.152	6.66263	No
243	Loddigesia mirabilis	Bird	Apodiformes	Trochilidae	176459	7.36593	EN	17.5	24.8659	11.1431	No
244	Lophornis delattrei	Bird	Apodiformes	Trochilidae	182496	6.7592	LC	0	6.7592	35.649	Yes
245	Metallura aeneocauda	Bird	Apodiformes	Trochilidae	236933	5	LC	0	5	13.1223	Yes
246	Metallura eupogon	Bird	Apodiformes	Trochilidae	411254	5	LC	0	5	8.94897	Yes
247	Metallura phoebe	Bird	Apodiformes	Trochilidae	232559	5	LC	0	5	7.02961	Yes
248	Metallura theresiae	Bird	Apodiformes	Trochilidae	231898	5	LC	0	5	10.3666	Yes
249	Metallura tyrianthina	Bird	Apodiformes	Trochilidae	200568	5	LC	0	5	10.8562	Yes
250	Myrmia micrura	Bird	Apodiformes	Trochilidae	69431	18.1225	LC	0	18.1225	3.96077	No
251	Myrtis fanny	Bird	Apodiformes	Trochilidae	261731	5	LC	0	5	5.08843	Yes
252	Ocreatus underwoodii	Bird	Apodiformes	Trochilidae	274607	5	LC	0	5	23.0566	Yes
253	Oreonympha nobilis	Bird	Apodiformes	Trochilidae	74662	17.5968	LC	0	17.5968	7.63039	No
254	Oreotrochilus estella	Bird	Apodiformes	Trochilidae	340715	5	LC	0	5	6.24393	Yes
255	Oreotrochilus melanogaster	Bird	Apodiformes	Trochilidae	179822	7.02794	LC	0	7.02794	6.33515	No
256	Patagona gigas	Bird	Apodiformes	Trochilidae	348061	5	LC	0	5	6.27045	Yes
257	Phaethornis bourcieri	Bird	Apodiformes	Trochilidae	207155	5	LC	0	5	8.65729	Yes
258	Phaethornis griseogularis	Bird	Apodiformes	Trochilidae	110115	14.0337	LC	0	14.0337	9.01875	No
259	Phaethornis guy	Bird	Apodiformes	Trochilidae	172547	7.7591	LC	0	7.7591	26.7695	Yes
260	Phaethornis hispidus	Bird	Apodiformes	Trochilidae	145633	10.464	LC	0	10.464	33.1731	Yes
261	Phaethornis koepckeae	Bird	Apodiformes	Trochilidae	128021	12.2341	NT	5	17.2341	35.3653	Yes
262	Phaethornis malaris	Bird	Apodiformes	Trochilidae	286698	5	LC	0	5	29.4631	Yes
263	Phaethornis ruber	Bird	Apodiformes	Trochilidae	273426	5	LC	0	5	28.0851	Yes
264	Phaethornis stuarti	Bird	Apodiformes	Trochilidae	206411	5	LC	0	5	40.2629	Yes
265	Phlogophilus harterti	Bird	Apodiformes	Trochilidae	110236	14.0215	NT	5	19.0215	35.4476	Yes
266	Polyonymus caroli	Bird	Apodiformes	Trochilidae	193257	5.67769	LC	0	5.67769	4.87693	No
267	Pterophanes cyanopterus	Bird	Apodiformes	Trochilidae	294060	5	LC	0	5	10.7866	Yes
268	Ramphomicron microrhynchum	Bird	Apodiformes	Trochilidae	185036	6.50392	LC	0	6.50392	7.59582	Yes
269	Rhodopis vesper	Bird	Apodiformes	Trochilidae	212300	5	LC	0	5	3.4894	No
270	Schistes geoffroyi	Bird	Apodiformes	Trochilidae	137697	11.2616	LC	0	11.2616	28.1793	Yes
271	Taphrospilus hypostictus	Bird	Apodiformes	Trochilidae	56761	19.3959	LC	0	19.3959	38.8541	Yes
272	Thalurania furcata	Bird	Apodiformes	Trochilidae	261010	5	LC	0	5	31.621	Yes
273	Thaumastura cora	Bird	Apodiformes	Trochilidae	180497	6.9601	LC	0	6.9601	3.83829	No
274	Threnetes leucurus	Bird	Apodiformes	Trochilidae	192789	5.72472	LC	0	5.72472	29.151	Yes
275	Caprimulgus anthonyi	Bird	Caprimulgiformes	Caprimulgidae	35239	21.5589	LC	0	21.5589	5.41729	No
276	Caprimulgus longirostris	Bird	Caprimulgiformes	Caprimulgidae	483725	5	LC	0	5	6.4024	Yes
277	Chordeiles acutipennis	Bird	Caprimulgiformes	Caprimulgidae	205518	5	LC	0	5	4.89641	No
278	Chordeiles rupestris	Bird	Caprimulgiformes	Caprimulgidae	93359	15.7177	LC	0	15.7177	41.3426	Yes
279	Hydropsalis climacocerca	Bird	Caprimulgiformes	Caprimulgidae	288456	5	LC	0	5	31.5372	Yes
280	Lurocalis rufiventris	Bird	Caprimulgiformes	Caprimulgidae	149507	10.0747	LC	0	10.0747	19.2466	Yes
281	Nyctidromus albicollis	Bird	Caprimulgiformes	Caprimulgidae	169135	8.10201	LC	0	8.10201	29.6213	Yes
282	Nyctiphrynus ocellatus	Bird	Caprimulgiformes	Caprimulgidae	381138	5	LC	0	5	31.1609	Yes
283	Uropsalis lyra	Bird	Caprimulgiformes	Caprimulgidae	149262	10.0993	LC	0	10.0993	25.4546	Yes
284	Uropsalis segmentata	Bird	Caprimulgiformes	Caprimulgidae	203158	5	LC	0	5	15.1335	Yes
285	Nyctibius aethereus	Bird	Caprimulgiformes	Nyctibiidae	223051	5	LC	0	5	33.0373	Yes
286	Nyctibius grandis	Bird	Caprimulgiformes	Nyctibiidae	131230	11.9116	LC	0	11.9116	37.147	Yes
287	Nyctibius griseus	Bird	Caprimulgiformes	Nyctibiidae	163215	8.69698	LC	0	8.69698	38.1099	Yes
288	Steatornis caripensis	Bird	Caprimulgiformes	Steatornithidae	183774	6.63075	LC	0	6.63075	29.5684	Yes
289	Burhinus superciliaris	Bird	Charadriiformes	Burhinidae	86863	16.3706	LC	0	16.3706	3.86125	No
290	Charadrius alticola	Bird	Charadriiformes	Charadriidae	358882	5	LC	0	5	6.84431	Yes
291	Charadrius collaris	Bird	Charadriiformes	Charadriidae	104723	14.5756	LC	0	14.5756	24.3375	Yes
292	Charadrius nivosus	Bird	Charadriiformes	Charadriidae	49863	20.0891	LC	0	20.0891	4.50635	No
293	Charadrius semipalmatus	Bird	Charadriiformes	Charadriidae	36268	21.4555	LC	0	21.4555	4.69008	No
294	Charadrius vociferus	Bird	Charadriiformes	Charadriidae	77159	17.3458	LC	0	17.3458	3.89585	No
295	Oreopholus ruficollis	Bird	Charadriiformes	Charadriidae	92550	15.799	LC	0	15.799	7.2134	No
296	Phegornis mitchellii	Bird	Charadriiformes	Charadriidae	148810	10.1447	NT	5	15.1447	9.92406	No
297	Pluvialis squatarola	Bird	Charadriiformes	Charadriidae	34079	21.6755	LC	0	21.6755	5.09405	No
298	Vanellus cayanus	Bird	Charadriiformes	Charadriidae	124929	12.5448	LC	0	12.5448	28.6907	Yes
299	Vanellus chilensis	Bird	Charadriiformes	Charadriidae	142968	10.7319	LC	0	10.7319	29.4269	Yes
300	Vanellus resplendens	Bird	Charadriiformes	Charadriidae	334293	5	LC	0	5	6.75665	Yes
301	Haematopus ater	Bird	Charadriiformes	Haematopodidae	14294	23.6639	LC	0	23.6639	9.73136	No
302	Haematopus palliatus	Bird	Charadriiformes	Haematopodidae	20359	23.0544	LC	0	23.0544	5.47669	No
303	Jacana jacana	Bird	Charadriiformes	Jacanidae	161349	8.88452	LC	0	8.88452	31.3532	Yes
304	Chroicocephalus cirrocephalus	Bird	Charadriiformes	Laridae	56990	19.3729	LC	0	19.3729	3.0286	No
305	Chroicocephalus serranus	Bird	Charadriiformes	Laridae	308077	5	LC	0	5	6.88302	Yes
306	Gelochelidon nilotica	Bird	Charadriiformes	Laridae	45510	20.5266	LC	0	20.5266	4.13755	No
307	Larosterna inca	Bird	Charadriiformes	Laridae	12631	23.8311	NT	5	28.8311	9.92796	No
308	Larus belcheri	Bird	Charadriiformes	Laridae	37118	21.3701	LC	0	21.3701	5.13497	No
309	Larus dominicanus	Bird	Charadriiformes	Laridae	51753	19.8992	LC	0	19.8992	3.99977	No
310	Leucophaeus atricilla	Bird	Charadriiformes	Laridae	38265	21.2548	LC	0	21.2548	4.71188	No
311	Leucophaeus modestus	Bird	Charadriiformes	Laridae	38321	21.2491	LC	0	21.2491	4.40229	No
312	Leucophaeus pipixcan	Bird	Charadriiformes	Laridae	65244	18.5433	LC	0	18.5433	3.76433	No
313	Phaetusa simplex	Bird	Charadriiformes	Laridae	116056	13.4366	LC	0	13.4366	34.38	Yes
314	Rynchops niger	Bird	Charadriiformes	Laridae	139466	11.0838	LC	0	11.0838	27.5279	Yes
315	Sterna hirundinacea	Bird	Charadriiformes	Laridae	23671	22.7215	LC	0	22.7215	6.46361	No
316	Sterna hirundo	Bird	Charadriiformes	Laridae	18846	23.2064	LC	0	23.2064	7.89557	No
317	Sternula lorata	Bird	Charadriiformes	Laridae	34817	21.6013	EN	17.5	39.1013	4.89129	No
318	Sternula superciliaris	Bird	Charadriiformes	Laridae	100255	15.0246	LC	0	15.0246	36.3902	Yes
319	Thalasseus elegans	Bird	Charadriiformes	Laridae	38251	21.2562	NT	5	26.2562	4.87308	No
320	Thalasseus maximus	Bird	Charadriiformes	Laridae	30108	22.0746	LC	0	22.0746	5.40056	No
321	Thalasseus sandvicensis	Bird	Charadriiformes	Laridae	12274	23.8669	LC	0	23.8669	10.9418	No
322	Himantopus mexicanus	Bird	Charadriiformes	Recurvirostridae	237857	5	LC	0	5	10.8326	Yes
323	Actitis macularius	Bird	Charadriiformes	Scolopacidae	271045	5	LC	0	5	18.0339	Yes
324	Aphriza virgata	Bird	Charadriiformes	Scolopacidae	18225	23.2688	LC	0	23.2688	7.39643	No
325	Arenaria interpres	Bird	Charadriiformes	Scolopacidae	17620	23.3296	LC	0	23.3296	7.97957	No
326	Calidris alba	Bird	Charadriiformes	Scolopacidae	62028	18.8665	LC	0	18.8665	4.25131	No
327	Calidris bairdii	Bird	Charadriiformes	Scolopacidae	228742	5	LC	0	5	6.31017	Yes
328	Calidris canutus	Bird	Charadriiformes	Scolopacidae	14507	23.6425	LC	0	23.6425	8.29944	No
329	Calidris himantopus	Bird	Charadriiformes	Scolopacidae	185076	6.4999	LC	0	6.4999	9.334	Yes
330	Calidris mauri	Bird	Charadriiformes	Scolopacidae	54551	19.618	LC	0	19.618	4.43255	No
331	Calidris melanotos	Bird	Charadriiformes	Scolopacidae	255763	5	LC	0	5	16.3753	Yes
332	Calidris minutilla	Bird	Charadriiformes	Scolopacidae	63495	18.7191	LC	0	18.7191	4.15466	No
333	Calidris pusilla	Bird	Charadriiformes	Scolopacidae	50036	20.0718	NT	5	25.0718	4.77856	No
334	Gallinago andina	Bird	Charadriiformes	Scolopacidae	428439	5	LC	0	5	7.43723	Yes
335	Gallinago jamesoni	Bird	Charadriiformes	Scolopacidae	543662	5	LC	0	5	11.1783	Yes
336	Limnodromus griseus	Bird	Charadriiformes	Scolopacidae	46483	20.4288	LC	0	20.4288	4.68343	No
337	Limosa haemastica	Bird	Charadriiformes	Scolopacidae	24428	22.6454	LC	0	22.6454	6.46799	No
338	Numenius phaeopus	Bird	Charadriiformes	Scolopacidae	40593	21.0208	LC	0	21.0208	3.99823	No
339	Phalaropus tricolor	Bird	Charadriiformes	Scolopacidae	379899	5	LC	0	5	5.76074	Yes
340	Tringa flavipes	Bird	Charadriiformes	Scolopacidae	281728	5	LC	0	5	12.522	Yes
341	Tringa melanoleuca	Bird	Charadriiformes	Scolopacidae	248724	5	LC	0	5	10.1603	Yes
342	Tringa semipalmata	Bird	Charadriiformes	Scolopacidae	16704	23.4217	LC	0	23.4217	7.44133	No
343	Tringa solitaria	Bird	Charadriiformes	Scolopacidae	292479	5	LC	0	5	23.2075	Yes
344	Attagis gayi	Bird	Charadriiformes	Thinocoridae	183167	6.69176	LC	0	6.69176	8.79689	Yes
345	Thinocorus orbignyianus	Bird	Charadriiformes	Thinocoridae	355381	5	LC	0	5	6.42015	Yes
346	Thinocorus rumicivorus	Bird	Charadriiformes	Thinocoridae	117024	13.3393	LC	0	13.3393	2.37558	No
347	Jabiru mycteria	Bird	Ciconiiformes	Ciconiidae	135129	11.5197	LC	0	11.5197	40.3304	Yes
348	Mycteria americana	Bird	Ciconiiformes	Ciconiidae	276805	5	LC	0	5	28.2748	Yes
349	Claravis pretiosa	Bird	Columbiformes	Columbidae	224974	5	LC	0	5	16.6344	Yes
350	Columbina buckleyi	Bird	Columbiformes	Columbidae	102176	14.8316	LC	0	14.8316	5.95737	No
351	Columbina cruziana	Bird	Columbiformes	Columbidae	237062	5	LC	0	5	3.50752	No
352	Columbina talpacoti	Bird	Columbiformes	Columbidae	139999	11.0303	LC	0	11.0303	18.6687	Yes
353	Geotrygon frenata	Bird	Columbiformes	Columbidae	101955	14.8538	LC	0	14.8538	22.301	Yes
354	Geotrygon montana	Bird	Columbiformes	Columbidae	197789	5.22221	LC	0	5.22221	38.3216	Yes
355	Leptotila ochraceiventris	Bird	Columbiformes	Columbidae	20345	23.0558	VU	10	33.0558	13.217	No
356	Leptotila rufaxilla	Bird	Columbiformes	Columbidae	218013	5	LC	0	5	31.0582	Yes
357	Leptotila verreauxi	Bird	Columbiformes	Columbidae	397918	5	LC	0	5	11.5112	Yes
358	Metriopelia aymara	Bird	Columbiformes	Columbidae	361500	5	LC	0	5	6.3408	Yes
359	Metriopelia ceciliae	Bird	Columbiformes	Columbidae	243350	5	LC	0	5	5.00103	Yes
360	Metriopelia melanoptera	Bird	Columbiformes	Columbidae	327936	5	LC	0	5	5.58341	Yes
361	Patagioenas cayennensis	Bird	Columbiformes	Columbidae	72807	17.7832	LC	0	17.7832	32.7386	Yes
362	Patagioenas fasciata	Bird	Columbiformes	Columbidae	287813	5	LC	0	5	13.6325	Yes
363	Patagioenas maculosa	Bird	Columbiformes	Columbidae	245382	5	LC	0	5	6.09132	Yes
364	Patagioenas oenops	Bird	Columbiformes	Columbidae	50901	19.9848	VU	10	29.9848	6.21206	No
365	Patagioenas plumbea	Bird	Columbiformes	Columbidae	180674	6.94231	LC	0	6.94231	33.2859	Yes
366	Patagioenas subvinacea	Bird	Columbiformes	Columbidae	190287	5.97618	VU	10	15.9762	29.6242	Yes
367	Zenaida auriculata	Bird	Columbiformes	Columbidae	369197	5	LC	0	5	5.46348	Yes
368	Zenaida meloda	Bird	Columbiformes	Columbidae	153565	9.66683	LC	0	9.66683	3.74825	No
369	Chloroceryle aenea	Bird	Coraciiformes	Alcedinidae	238257	5	LC	0	5	26.8706	Yes
370	Chloroceryle amazona	Bird	Coraciiformes	Alcedinidae	171105	7.90402	LC	0	7.90402	35.262	Yes
371	Chloroceryle americana	Bird	Coraciiformes	Alcedinidae	213187	5	LC	0	5	23.6239	Yes
372	Chloroceryle inda	Bird	Coraciiformes	Alcedinidae	189037	6.10181	LC	0	6.10181	33.3749	Yes
373	Megaceryle torquata	Bird	Coraciiformes	Alcedinidae	167120	8.30452	LC	0	8.30452	26.6742	Yes
374	Baryphthengus martii	Bird	Coraciiformes	Momotidae	265017	5	LC	0	5	32.5409	Yes
375	Electron platyrhynchum	Bird	Coraciiformes	Momotidae	207357	5	LC	0	5	35.0439	Yes
376	Momotus aequatorialis	Bird	Coraciiformes	Momotidae	277610	5	NE	0	5	17.4118	Yes
377	Momotus momota	Bird	Coraciiformes	Momotidae	233328	5	LC	0	5	25.1723	Yes
378	Coccycua minuta	Bird	Cuculiformes	Cuculidae	156584	9.36342	LC	0	9.36342	34.9793	Yes
379	Coccyzus melacoryphus	Bird	Cuculiformes	Cuculidae	154056	9.61749	LC	0	9.61749	45.6048	Yes
380	Crotophaga ani	Bird	Cuculiformes	Cuculidae	204638	5	LC	0	5	30.3771	Yes
381	Crotophaga major	Bird	Cuculiformes	Cuculidae	135730	11.4593	LC	0	11.4593	30.2498	Yes
382	Crotophaga sulcirostris	Bird	Cuculiformes	Cuculidae	226756	5	LC	0	5	4.71873	No
383	Dromococcyx pavoninus	Bird	Cuculiformes	Cuculidae	78750	17.1859	LC	0	17.1859	30.5067	Yes
384	Dromococcyx phasianellus	Bird	Cuculiformes	Cuculidae	95979	15.4544	LC	0	15.4544	39.3597	Yes
385	Piaya cayana	Bird	Cuculiformes	Cuculidae	240965	5	LC	0	5	24.9007	Yes
386	Piaya melanogaster	Bird	Cuculiformes	Cuculidae	130273	12.0077	LC	0	12.0077	25.0889	Yes
387	Tapera naevia	Bird	Cuculiformes	Cuculidae	377307	5	LC	0	5	22.0335	Yes
388	Opisthocomus hoazin	Bird	Cuculiformes	Opisthocomidae	88443	16.2118	LC	0	16.2118	35.4239	Yes
389	Eurypyga helias	Bird	Eurypygiformes	Eurypygidae	229387	5	LC	0	5	38.0671	Yes
390	Caracara cheriway	Bird	Falconiformes	Falconidae	78263	17.2349	LC	0	17.2349	3.41413	No
391	Daptrius ater	Bird	Falconiformes	Falconidae	145994	10.4277	LC	0	10.4277	29.869	Yes
392	Falco femoralis	Bird	Falconiformes	Falconidae	384664	5	LC	0	5	6.66348	Yes
393	Falco peregrinus	Bird	Falconiformes	Falconidae	370079	5	LC	0	5	8.16853	Yes
394	Falco rufigularis	Bird	Falconiformes	Falconidae	172220	7.79196	LC	0	7.79196	31.0701	Yes
395	Falco sparverius	Bird	Falconiformes	Falconidae	437760	5	LC	0	5	5.76709	Yes
396	Herpetotheres cachinnans	Bird	Falconiformes	Falconidae	242614	5	LC	0	5	25.3695	Yes
397	Ibycter americanus	Bird	Falconiformes	Falconidae	219183	5	LC	0	5	28.7846	Yes
398	Micrastur buckleyi	Bird	Falconiformes	Falconidae	120802	12.9596	LC	0	12.9596	23.8738	Yes
399	Micrastur gilvicollis	Bird	Falconiformes	Falconidae	270057	5	LC	0	5	28.7858	Yes
400	Micrastur ruficollis	Bird	Falconiformes	Falconidae	279266	5	LC	0	5	36.9984	Yes
401	Milvago chimachima	Bird	Falconiformes	Falconidae	138870	11.1437	LC	0	11.1437	23.1058	Yes
402	Phalcoboenus megalopterus	Bird	Falconiformes	Falconidae	269037	5	LC	0	5	8.31261	Yes
403	Bucco capensis	Bird	Galbuliformes	Bucconidae	305616	5	LC	0	5	20.636	Yes
404	Bucco macrodactylus	Bird	Galbuliformes	Bucconidae	200974	5	LC	0	5	33.374	Yes
405	Chelidoptera tenebrosa	Bird	Galbuliformes	Bucconidae	67811	18.2853	LC	0	18.2853	33.9606	Yes
406	Malacoptila fulvogularis	Bird	Galbuliformes	Bucconidae	147349	10.2916	LC	0	10.2916	25.3873	Yes
407	Malacoptila semicincta	Bird	Galbuliformes	Bucconidae	43861	20.6924	LC	0	20.6924	43.1317	Yes
408	Monasa flavirostris	Bird	Galbuliformes	Bucconidae	266687	5	LC	0	5	22.1169	Yes
409	Monasa morphoeus	Bird	Galbuliformes	Bucconidae	371412	5	LC	0	5	24.9453	Yes
410	Monasa nigrifrons	Bird	Galbuliformes	Bucconidae	157774	9.24382	LC	0	9.24382	31.5388	Yes
411	Nonnula ruficapilla	Bird	Galbuliformes	Bucconidae	250335	5	LC	0	5	37.6539	Yes
412	Notharchus hyperrhynchus	Bird	Galbuliformes	Bucconidae	132927	11.741	LC	0	11.741	33.957	Yes
413	Nystalus striolatus	Bird	Galbuliformes	Bucconidae	217169	5	LC	0	5	33.8814	Yes
414	Brachygalba albogularis	Bird	Galbuliformes	Galbulidae	86422	16.4149	LC	0	16.4149	29.6892	Yes
415	Galbalcyrhynchus leucotis	Bird	Galbuliformes	Galbulidae	47984	20.278	LC	0	20.278	35.3014	Yes
416	Galbalcyrhynchus purusianus	Bird	Galbuliformes	Galbulidae	69555	18.1101	LC	0	18.1101	39.4479	Yes
417	Galbula albirostris	Bird	Galbuliformes	Galbulidae	356725	5	LC	0	5	11.7628	Yes
418	Galbula cyanescens	Bird	Galbuliformes	Galbulidae	153409	9.68251	LC	0	9.68251	37.1132	Yes
419	Galbula dea	Bird	Galbuliformes	Galbulidae	436896	5	LC	0	5	19.3646	Yes
420	Galbula tombacea	Bird	Galbuliformes	Galbulidae	165296	8.48784	LC	0	8.48784	14.9629	Yes
421	Jacamerops aureus	Bird	Galbuliformes	Galbulidae	275992	5	LC	0	5	24.084	Yes
422	Aburria aburri	Bird	Galliformes	Cracidae	187951	6.21095	NT	5	11.211	31.1714	Yes
423	Chamaepetes goudotii	Bird	Galliformes	Cracidae	202395	5	LC	0	5	10.8876	Yes
424	Mitu salvini	Bird	Galliformes	Cracidae	132205	11.8136	LC	0	11.8136	7.31667	No
425	Mitu tuberosum	Bird	Galliformes	Cracidae	182676	6.74111	LC	0	6.74111	37.624	Yes
426	Ortalis erythroptera	Bird	Galliformes	Cracidae	58473	19.2238	VU	10	29.2238	6.45084	No
427	Ortalis guttata	Bird	Galliformes	Cracidae	188419	6.16392	LC	0	6.16392	27.381	Yes
428	Penelope albipennis	Bird	Galliformes	Cracidae	35060	21.5769	CR	25	46.5769	4.58642	No
429	Penelope barbata	Bird	Galliformes	Cracidae	18824	23.2086	VU	10	33.2086	3.10242	No
430	Penelope jacquacu	Bird	Galliformes	Cracidae	303776	5	LC	0	5	28.361	Yes
431	Penelope montagnii	Bird	Galliformes	Cracidae	164196	8.59839	LC	0	8.59839	17.0893	Yes
432	Pipile cumanensis	Bird	Galliformes	Cracidae	110291	14.016	VU	10	24.016	46.244	Yes
433	Odontophorus balliviani	Bird	Galliformes	Odontophoridae	331354	5	LC	0	5	12.8714	Yes
434	Odontophorus speciosus	Bird	Galliformes	Odontophoridae	128943	12.1414	NT	5	17.1414	30.0862	Yes
435	Odontophorus stellatus	Bird	Galliformes	Odontophoridae	44028	20.6756	LC	0	20.6756	49.0642	Yes
436	Aramus guarauna	Bird	Gruiformes	Aramidae	61967	18.8727	LC	0	18.8727	42.3532	Yes
437	Heliornis fulica	Bird	Gruiformes	Heliornithidae	195293	5.47307	LC	0	5.47307	31.8685	Yes
438	Psophia crepitans	Bird	Gruiformes	Psophiidae	250219	5	LC	0	5	9.33143	Yes
439	Psophia leucoptera	Bird	Gruiformes	Psophiidae	53151	19.7587	LC	0	19.7587	44.0838	Yes
440	Amaurolimnas concolor	Bird	Gruiformes	Rallidae	139475	11.0829	LC	0	11.0829	37.9702	Yes
441	Anurolimnas viridis	Bird	Gruiformes	Rallidae	257969	5	LC	0	5	18.8685	Yes
442	Aramides cajaneus	Bird	Gruiformes	Rallidae	263680	5	LC	0	5	30.8226	Yes
443	Fulica ardesiaca	Bird	Gruiformes	Rallidae	311569	5	LC	0	5	4.67184	No
444	Fulica gigantea	Bird	Gruiformes	Rallidae	379750	5	LC	0	5	6.77577	Yes
445	Laterallus exilis	Bird	Gruiformes	Rallidae	352292	5	LC	0	5	26.2461	Yes
446	Laterallus melanophaius	Bird	Gruiformes	Rallidae	321698	5	LC	0	5	31.4124	Yes
447	Pardirallus nigricans	Bird	Gruiformes	Rallidae	257461	5	LC	0	5	31.6914	Yes
448	Pardirallus sanguinolentus	Bird	Gruiformes	Rallidae	336515	5	LC	0	5	5.80776	Yes
449	Porphyrio flavirostris	Bird	Gruiformes	Rallidae	194655	5.53719	LC	0	5.53719	25.2662	Yes
450	Porphyrio martinicus	Bird	Gruiformes	Rallidae	210733	5	LC	0	5	35.0591	Yes
451	Chlorothraupis carmioli	Bird	Passeriformes	Cardinalidae	128109	12.2252	LC	0	12.2252	36.0568	Yes
452	Habia rubica	Bird	Passeriformes	Cardinalidae	259717	5	LC	0	5	31.5709	Yes
453	Pheucticus aureoventris	Bird	Passeriformes	Cardinalidae	216782	5	LC	0	5	13.3766	Yes
454	Pheucticus chrysogaster	Bird	Passeriformes	Cardinalidae	259252	5	LC	0	5	6.77102	Yes
455	Piranga flava	Bird	Passeriformes	Cardinalidae	234268	5	LC	0	5	16.8452	Yes
456	Piranga leucoptera	Bird	Passeriformes	Cardinalidae	169292	8.08623	LC	0	8.08623	35.6774	Yes
457	Piranga olivacea	Bird	Passeriformes	Cardinalidae	369427	5	LC	0	5	31.129	Yes
458	Piranga rubra	Bird	Passeriformes	Cardinalidae	209489	5	LC	0	5	22.2293	Yes
459	Cinclus leucocephalus	Bird	Passeriformes	Cinclidae	171124	7.90211	LC	0	7.90211	16.2841	Yes
460	Coereba flaveola	Bird	Passeriformes	Coerebidae	368008	5	LC	0	5	18.5069	Yes
461	Conopophaga castaneiceps	Bird	Passeriformes	Conopophagidae	311641	5	LC	0	5	24.2917	Yes
462	Conopophaga peruviana	Bird	Passeriformes	Conopophagidae	268625	5	LC	0	5	20.9433	Yes
463	Cyanocorax cyanomelas	Bird	Passeriformes	Corvidae	48274	20.2488	LC	0	20.2488	50.4723	Yes
464	Cyanocorax mystacalis	Bird	Passeriformes	Corvidae	39410	21.1397	LC	0	21.1397	6.37402	No
465	Cyanocorax violaceus	Bird	Passeriformes	Corvidae	242172	5	LC	0	5	32.4034	Yes
466	Cyanocorax yncas	Bird	Passeriformes	Corvidae	117461	13.2954	LC	0	13.2954	22.7897	Yes
467	Cyanolyca viridicyanus	Bird	Passeriformes	Corvidae	198661	5.13457	NT	5	10.1346	15.9885	Yes
468	Ampelion rubrocristatus	Bird	Passeriformes	Cotingidae	233939	5	LC	0	5	13.2013	Yes
469	Ampelion rufaxilla	Bird	Passeriformes	Cotingidae	304591	5	LC	0	5	15.0786	Yes
470	Cephalopterus ornatus	Bird	Passeriformes	Cotingidae	288428	5	LC	0	5	35.2372	Yes
471	Cotinga cayana	Bird	Passeriformes	Cotingidae	124195	12.6186	LC	0	12.6186	23.9237	Yes
472	Cotinga maynana	Bird	Passeriformes	Cotingidae	194600	5.54271	LC	0	5.54271	35.6814	Yes
473	Gymnoderus foetidus	Bird	Passeriformes	Cotingidae	74047	17.6586	LC	0	17.6586	39.2143	Yes
474	Lipaugus vociferans	Bird	Passeriformes	Cotingidae	115210	13.5216	LC	0	13.5216	31.7056	Yes
475	Phoenicircus nigricollis	Bird	Passeriformes	Cotingidae	195510	5.45126	LC	0	5.45126	12.5267	Yes
476	Phytotoma raimondii	Bird	Passeriformes	Cotingidae	96244	15.4277	EN	17.5	32.9277	2.44691	No
477	Pipreola arcuata	Bird	Passeriformes	Cotingidae	225820	5	LC	0	5	15.9605	Yes
478	Pipreola intermedia	Bird	Passeriformes	Cotingidae	194292	5.57367	LC	0	5.57367	14.4689	Yes
479	Pipreola pulchra	Bird	Passeriformes	Cotingidae	112235	13.8206	LC	0	13.8206	20.278	Yes
480	Pipreola riefferii	Bird	Passeriformes	Cotingidae	115002	13.5425	LC	0	13.5425	15.4797	Yes
481	Porphyrolaema porphyrolaema	Bird	Passeriformes	Cotingidae	191966	5.80744	LC	0	5.80744	17.9016	Yes
482	Querula purpurata	Bird	Passeriformes	Cotingidae	180555	6.95427	LC	0	6.95427	26.9995	Yes
483	Rupicola peruvianus	Bird	Passeriformes	Cotingidae	107747	14.2717	LC	0	14.2717	31.277	Yes
484	Donacobius atricapilla	Bird	Passeriformes	Donacobiidae	99625	15.0879	LC	0	15.0879	33.9423	Yes
485	Ammodramus aurifrons	Bird	Passeriformes	Emberizidae	185496	6.45769	LC	0	6.45769	30.5069	Yes
486	Arremon abeillei	Bird	Passeriformes	Emberizidae	65821	18.4853	LC	0	18.4853	4.73101	No
487	Arremon brunneinucha	Bird	Passeriformes	Emberizidae	196999	5.30161	LC	0	5.30161	17.1087	Yes
488	Arremon taciturnus	Bird	Passeriformes	Emberizidae	155471	9.47528	LC	0	9.47528	41.3202	Yes
489	Atlapetes albiceps	Bird	Passeriformes	Emberizidae	15033	23.5896	LC	0	23.5896	13.8828	No
490	Atlapetes forbesi	Bird	Passeriformes	Emberizidae	35892	21.4933	LC	0	21.4933	2.49916	No
491	Atlapetes leucopterus	Bird	Passeriformes	Emberizidae	32303	21.854	LC	0	21.854	9.02083	No
492	Atlapetes melanolaemus	Bird	Passeriformes	Emberizidae	88986	16.1572	LC	0	16.1572	25.2748	Yes
493	Atlapetes nationi	Bird	Passeriformes	Emberizidae	61230	18.9467	LC	0	18.9467	3.41499	No
494	Atlapetes rufigenis	Bird	Passeriformes	Emberizidae	198513	5.14945	NT	5	10.1494	6.7381	No
495	Atlapetes rufinucha	Bird	Passeriformes	Emberizidae	266139	5	LC	0	5	15.3653	Yes
496	Atlapetes schistaceus	Bird	Passeriformes	Emberizidae	196287	5.37317	LC	0	5.37317	10.2778	Yes
497	Atlapetes seebohmi	Bird	Passeriformes	Emberizidae	188275	6.17839	LC	0	6.17839	4.71651	No
498	Atlapetes tricolor	Bird	Passeriformes	Emberizidae	235316	5	LC	0	5	12.6294	Yes
499	Catamenia analis	Bird	Passeriformes	Emberizidae	340055	5	LC	0	5	4.66072	No
500	Catamenia homochroa	Bird	Passeriformes	Emberizidae	205654	5	LC	0	5	7.90746	Yes
501	Catamenia inornata	Bird	Passeriformes	Emberizidae	223778	5	LC	0	5	7.35819	Yes
502	Chlorospingus flavigularis	Bird	Passeriformes	Emberizidae	102141	14.8351	LC	0	14.8351	34.6883	Yes
503	Chlorospingus ophthalmicus	Bird	Passeriformes	Emberizidae	198371	5.16372	LC	0	5.16372	20.4793	Yes
504	Chlorospingus parvirostris	Bird	Passeriformes	Emberizidae	149993	10.0258	LC	0	10.0258	21.8497	Yes
505	Coryphospingus cucullatus	Bird	Passeriformes	Emberizidae	20191	23.0713	LC	0	23.0713	0.490317	No
506	Diglossa albilatera	Bird	Passeriformes	Emberizidae	328331	5	LC	0	5	12.0174	Yes
507	Diglossa brunneiventris	Bird	Passeriformes	Emberizidae	163664	8.65186	LC	0	8.65186	8.72886	Yes
508	Diglossa caerulescens	Bird	Passeriformes	Emberizidae	200032	5	LC	0	5	16.4639	Yes
509	Diglossa cyanea	Bird	Passeriformes	Emberizidae	203868	5	LC	0	5	15.46	Yes
510	Diglossa glauca	Bird	Passeriformes	Emberizidae	146934	10.3333	LC	0	10.3333	26.9128	Yes
511	Diglossa mystacalis	Bird	Passeriformes	Emberizidae	247923	5	LC	0	5	10.9558	Yes
512	Diglossa sittoides	Bird	Passeriformes	Emberizidae	193684	5.63477	LC	0	5.63477	10.9472	Yes
513	Diuca speculifera	Bird	Passeriformes	Emberizidae	308579	5	LC	0	5	7.18941	Yes
514	Haplospiza rustica	Bird	Passeriformes	Emberizidae	251389	5	LC	0	5	10.7602	Yes
515	Incaspiza laeta	Bird	Passeriformes	Emberizidae	30512	22.034	LC	0	22.034	2.95294	No
516	Incaspiza ortizi	Bird	Passeriformes	Emberizidae	162325	8.78643	VU	10	18.7864	6.17527	No
517	Incaspiza pulchra	Bird	Passeriformes	Emberizidae	78225	17.2387	LC	0	17.2387	2.92362	No
518	Incaspiza watkinsi	Bird	Passeriformes	Emberizidae	13298	23.764	NT	5	28.764	1.8875	No
519	Oryzoborus angolensis	Bird	Passeriformes	Emberizidae	154089	9.61417	LC	0	9.61417	34.2789	Yes
520	Oryzoborus atrirostris	Bird	Passeriformes	Emberizidae	32790	21.805	LC	0	21.805	38.3166	Yes
521	Paroaria gularis	Bird	Passeriformes	Emberizidae	135564	11.476	LC	0	11.476	36.0745	Yes
522	Phrygilus alaudinus	Bird	Passeriformes	Emberizidae	329113	5	LC	0	5	3.73246	No
523	Phrygilus fruticeti	Bird	Passeriformes	Emberizidae	236062	5	LC	0	5	5.59472	Yes
524	Phrygilus plebejus	Bird	Passeriformes	Emberizidae	340585	5	LC	0	5	5.88664	Yes
525	Phrygilus punensis	Bird	Passeriformes	Emberizidae	321857	5	LC	0	5	5.83955	Yes
526	Phrygilus unicolor	Bird	Passeriformes	Emberizidae	315082	5	LC	0	5	7.71545	Yes
527	Piezorhina cinerea	Bird	Passeriformes	Emberizidae	101912	14.8581	LC	0	14.8581	3.31659	No
528	Poospiza alticola	Bird	Passeriformes	Emberizidae	203503	5	EN	17.5	22.5	6.62644	No
529	Poospiza caesar	Bird	Passeriformes	Emberizidae	87496	16.3069	LC	0	16.3069	5.58654	No
530	Poospiza hispaniolensis	Bird	Passeriformes	Emberizidae	172239	7.79005	LC	0	7.79005	4.08154	No
531	Rhynchospiza stolzmanni	Bird	Passeriformes	Emberizidae	38736	21.2074	LC	0	21.2074	6.3481	No
532	Sicalis luteola	Bird	Passeriformes	Emberizidae	246166	5	LC	0	5	6.35019	Yes
533	Sicalis olivascens	Bird	Passeriformes	Emberizidae	338959	5	LC	0	5	6.49843	Yes
534	Sicalis raimondii	Bird	Passeriformes	Emberizidae	76154	17.4468	LC	0	17.4468	2.35707	No
535	Sicalis taczanowskii	Bird	Passeriformes	Emberizidae	36917	21.3903	LC	0	21.3903	4.71328	No
536	Sicalis uropygialis	Bird	Passeriformes	Emberizidae	176530	7.35879	LC	0	7.35879	7.67745	Yes
537	Sporophila bouvronides	Bird	Passeriformes	Emberizidae	173845	7.62864	LC	0	7.62864	17.7687	Yes
538	Sporophila caerulescens	Bird	Passeriformes	Emberizidae	118225	13.2186	LC	0	13.2186	30.8826	Yes
539	Sporophila castaneiventris	Bird	Passeriformes	Emberizidae	196541	5.34764	LC	0	5.34764	28.1865	Yes
540	Sporophila corvina	Bird	Passeriformes	Emberizidae	74092	17.6541	LC	0	17.6541	2.11089	No
541	Sporophila lineola	Bird	Passeriformes	Emberizidae	140429	10.987	LC	0	10.987	32.5645	Yes
542	Sporophila luctuosa	Bird	Passeriformes	Emberizidae	287774	5	LC	0	5	22.0103	Yes
543	Sporophila murallae	Bird	Passeriformes	Emberizidae	42491	20.8301	LC	0	20.8301	23.7109	Yes
544	Sporophila nigricollis	Bird	Passeriformes	Emberizidae	207201	5	LC	0	5	19.9907	Yes
545	Sporophila peruviana	Bird	Passeriformes	Emberizidae	102100	14.8392	LC	0	14.8392	3.80803	No
546	Sporophila simplex	Bird	Passeriformes	Emberizidae	123100	12.7286	LC	0	12.7286	3.64825	No
547	Sporophila telasco	Bird	Passeriformes	Emberizidae	142814	10.7473	LC	0	10.7473	3.75663	No
548	Tiaris obscurus	Bird	Passeriformes	Emberizidae	260648	5	LC	0	5	14.1183	Yes
549	Volatinia jacarina	Bird	Passeriformes	Emberizidae	312617	5	LC	0	5	14.2078	Yes
550	Xenospingus concolor	Bird	Passeriformes	Emberizidae	89913	16.064	LC	0	16.064	4.15735	No
551	Zonotrichia capensis	Bird	Passeriformes	Emberizidae	458221	5	LC	0	5	7.89488	Yes
552	Chamaeza campanisona	Bird	Passeriformes	Formicariidae	174919	7.5207	LC	0	7.5207	24.1026	Yes
553	Chamaeza mollissima	Bird	Passeriformes	Formicariidae	165483	8.46905	LC	0	8.46905	14.4595	Yes
554	Formicarius analis	Bird	Passeriformes	Formicariidae	149172	10.1083	LC	0	10.1083	32.2862	Yes
555	Formicarius colma	Bird	Passeriformes	Formicariidae	320981	5	LC	0	5	19.5052	Yes
556	Formicarius rufifrons	Bird	Passeriformes	Formicariidae	42472	20.832	NT	5	25.832	34.3238	Yes
557	Formicarius rufipectus	Bird	Passeriformes	Formicariidae	174872	7.52543	LC	0	7.52543	29.9362	Yes
558	Astragalinus psaltria	Bird	Passeriformes	Fringillidae	96431	15.4089	LC	0	15.4089	3.86079	No
559	Chlorophonia cyanea	Bird	Passeriformes	Fringillidae	121077	12.932	LC	0	12.932	33.3837	Yes
560	Euphonia chlorotica	Bird	Passeriformes	Fringillidae	282205	5	LC	0	5	21.6988	Yes
561	Euphonia chrysopasta	Bird	Passeriformes	Fringillidae	373031	5	LC	0	5	31.9338	Yes
562	Euphonia cyanocephala	Bird	Passeriformes	Fringillidae	25679	22.5197	LC	0	22.5197	5.93481	No
563	Euphonia laniirostris	Bird	Passeriformes	Fringillidae	267107	5	LC	0	5	28.8229	Yes
564	Euphonia mesochrysa	Bird	Passeriformes	Fringillidae	219842	5	LC	0	5	34.6099	Yes
565	Euphonia minuta	Bird	Passeriformes	Fringillidae	287361	5	LC	0	5	30.9433	Yes
566	Euphonia rufiventris	Bird	Passeriformes	Fringillidae	246591	5	LC	0	5	26.2155	Yes
567	Euphonia xanthogaster	Bird	Passeriformes	Fringillidae	141651	10.8642	LC	0	10.8642	27.6066	Yes
568	Sporagra atrata	Bird	Passeriformes	Fringillidae	374310	5	LC	0	5	5.94801	Yes
569	Sporagra crassirostris	Bird	Passeriformes	Fringillidae	306944	5	LC	0	5	5.5515	Yes
570	Sporagra magellanica	Bird	Passeriformes	Fringillidae	406427	5	LC	0	5	10.5608	Yes
571	Sporagra olivacea	Bird	Passeriformes	Fringillidae	308000	5	LC	0	5	21.799	Yes
572	Anabacerthia striaticollis	Bird	Passeriformes	Furnariidae	176648	7.34693	LC	0	7.34693	24.465	Yes
573	Anabazenops dorsalis	Bird	Passeriformes	Furnariidae	106906	14.3562	LC	0	14.3562	44.4596	Yes
574	Ancistrops strigilatus	Bird	Passeriformes	Furnariidae	460696	5	LC	0	5	21.1816	Yes
575	Asthenes dorbignyi	Bird	Passeriformes	Furnariidae	193291	5.67427	LC	0	5.67427	4.92625	No
576	Asthenes flammulata	Bird	Passeriformes	Furnariidae	62245	18.8447	LC	0	18.8447	9.23608	No
577	Asthenes fuliginosa	Bird	Passeriformes	Furnariidae	108100	14.2362	LC	0	14.2362	13.3543	No
578	Asthenes helleri	Bird	Passeriformes	Furnariidae	282283	5	VU	10	15	13.061	No
579	Asthenes humilis	Bird	Passeriformes	Furnariidae	272789	5	LC	0	5	5.597	Yes
580	Asthenes modesta	Bird	Passeriformes	Furnariidae	272126	5	LC	0	5	7.31646	Yes
581	Asthenes ottonis	Bird	Passeriformes	Furnariidae	82245	16.8347	LC	0	16.8347	6.27394	No
582	Asthenes palpebralis	Bird	Passeriformes	Furnariidae	229657	5	LC	0	5	12.3449	Yes
583	Asthenes pudibunda	Bird	Passeriformes	Furnariidae	147721	10.2542	LC	0	10.2542	7.12153	No
584	Asthenes urubambensis	Bird	Passeriformes	Furnariidae	89645	16.091	NT	5	21.091	5.28306	No
585	Asthenes virgata	Bird	Passeriformes	Furnariidae	142358	10.7932	LC	0	10.7932	7.78038	No
586	Asthenes wyatti	Bird	Passeriformes	Furnariidae	284014	5	LC	0	5	5.48036	Yes
587	Automolus infuscatus	Bird	Passeriformes	Furnariidae	339411	5	LC	0	5	22.0002	Yes
588	Automolus ochrolaemus	Bird	Passeriformes	Furnariidae	301631	5	LC	0	5	27.1888	Yes
589	Automolus rubiginosus	Bird	Passeriformes	Furnariidae	192660	5.73769	LC	0	5.73769	39.2443	Yes
590	Automolus rufipileatus	Bird	Passeriformes	Furnariidae	261037	5	LC	0	5	30.9546	Yes
591	Berlepschia rikeri	Bird	Passeriformes	Furnariidae	296161	5	LC	0	5	28.2313	Yes
592	Campylorhamphus trochilirostris	Bird	Passeriformes	Furnariidae	71910	17.8734	LC	0	17.8734	44.5181	Yes
593	Certhiaxis mustelinus	Bird	Passeriformes	Furnariidae	65990	18.4683	LC	0	18.4683	33.7869	Yes
594	Cinclodes atacamensis	Bird	Passeriformes	Furnariidae	287690	5	LC	0	5	7.22618	Yes
595	Cinclodes fuscus	Bird	Passeriformes	Furnariidae	199259	5.07447	LC	0	5.07447	6.5578	Yes
596	Cinclodes palliatus	Bird	Passeriformes	Furnariidae	44301	20.6481	CR	25	45.6481	10.6386	No
597	Cinclodes taczanowskii	Bird	Passeriformes	Furnariidae	15979	23.4946	LC	0	23.4946	9.46242	No
598	Cranioleuca albicapilla	Bird	Passeriformes	Furnariidae	87747	16.2817	LC	0	16.2817	7.65724	No
599	Cranioleuca antisiensis	Bird	Passeriformes	Furnariidae	199933	5.00673	LC	0	5.00673	7.09788	Yes
600	Cranioleuca baroni	Bird	Passeriformes	Furnariidae	211100	5	LC	0	5	7.56798	Yes
601	Cranioleuca curtata	Bird	Passeriformes	Furnariidae	103039	14.7448	VU	10	24.7448	33.3582	Yes
602	Cranioleuca gutturata	Bird	Passeriformes	Furnariidae	149825	10.0427	LC	0	10.0427	37.8702	Yes
603	Cranioleuca marcapatae	Bird	Passeriformes	Furnariidae	72492	17.8149	VU	10	27.8149	8.55819	No
604	Cranioleuca vulpecula	Bird	Passeriformes	Furnariidae	69943	18.0711	LC	0	18.0711	21.8464	Yes
605	Deconychura longicauda	Bird	Passeriformes	Furnariidae	163896	8.62854	NT	5	13.6285	35.6	Yes
606	Dendrexetastes rufigula	Bird	Passeriformes	Furnariidae	153249	9.69859	LC	0	9.69859	37.0508	Yes
607	Dendrocincla fuliginosa	Bird	Passeriformes	Furnariidae	350469	5	LC	0	5	26.1167	Yes
608	Dendrocincla tyrannina	Bird	Passeriformes	Furnariidae	341773	5	LC	0	5	17.8136	Yes
609	Dendrocolaptes certhia	Bird	Passeriformes	Furnariidae	220868	5	LC	0	5	28.3835	Yes
610	Dendrocolaptes picumnus	Bird	Passeriformes	Furnariidae	328120	5	LC	0	5	36.2328	Yes
611	Dendroplex picus	Bird	Passeriformes	Furnariidae	168145	8.20151	LC	0	8.20151	27.8397	Yes
612	Furnarius leucopus	Bird	Passeriformes	Furnariidae	162224	8.79658	LC	0	8.79658	20.1444	Yes
613	Furnarius minor	Bird	Passeriformes	Furnariidae	67596	18.3069	LC	0	18.3069	24.031	Yes
614	Furnarius torridus	Bird	Passeriformes	Furnariidae	82977	16.7611	LC	0	16.7611	27.4944	Yes
615	Geocerthia serrana	Bird	Passeriformes	Furnariidae	154382	9.58472	LC	0	9.58472	7.64403	No
616	Geositta crassirostris	Bird	Passeriformes	Furnariidae	204051	5	LC	0	5	3.33152	No
617	Geositta cunicularia	Bird	Passeriformes	Furnariidae	325238	5	LC	0	5	6.28709	Yes
618	Geositta maritima	Bird	Passeriformes	Furnariidae	108079	14.2383	LC	0	14.2383	3.03667	No
619	Geositta peruviana	Bird	Passeriformes	Furnariidae	87578	16.2987	LC	0	16.2987	3.90966	No
620	Geositta saxicolina	Bird	Passeriformes	Furnariidae	69689	18.0966	LC	0	18.0966	7.78028	No
621	Geositta tenuirostris	Bird	Passeriformes	Furnariidae	369159	5	LC	0	5	6.61991	Yes
622	Glyphorynchus spirurus	Bird	Passeriformes	Furnariidae	314591	5	LC	0	5	26.8784	Yes
623	Hylocryptus erythrocephalus	Bird	Passeriformes	Furnariidae	25489	22.5388	VU	10	32.5388	11.3892	No
624	Hyloctistes subulatus	Bird	Passeriformes	Furnariidae	427860	5	LC	0	5	23.9464	Yes
625	Lepidocolaptes albolineatus	Bird	Passeriformes	Furnariidae	412179	5	LC	0	5	26.128	Yes
626	Lepidocolaptes lacrymiger	Bird	Passeriformes	Furnariidae	188373	6.16854	LC	0	6.16854	20.1653	Yes
627	Lepidocolaptes souleyetii	Bird	Passeriformes	Furnariidae	50742	20.0008	LC	0	20.0008	6.14678	No
628	Leptasthenura andicola	Bird	Passeriformes	Furnariidae	298793	5	LC	0	5	7.88807	Yes
629	Leptasthenura pileata	Bird	Passeriformes	Furnariidae	172223	7.79166	LC	0	7.79166	7.19939	No
630	Leptasthenura striata	Bird	Passeriformes	Furnariidae	302031	5	LC	0	5	4.81606	No
631	Leptasthenura yanacensis	Bird	Passeriformes	Furnariidae	189987	6.00633	NT	5	11.0063	5.6846	No
632	Margarornis squamiger	Bird	Passeriformes	Furnariidae	188816	6.12402	LC	0	6.12402	16.8905	Yes
633	Metopothrix aurantiaca	Bird	Passeriformes	Furnariidae	70595	18.0055	LC	0	18.0055	37.1117	Yes
634	Microxenops milleri	Bird	Passeriformes	Furnariidae	144361	10.5919	LC	0	10.5919	27.8524	Yes
635	Nasica longirostris	Bird	Passeriformes	Furnariidae	153495	9.67387	LC	0	9.67387	32.3939	Yes
636	Phacellodomus dorsalis	Bird	Passeriformes	Furnariidae	162115	8.80754	VU	10	18.8075	6.09012	No
637	Phacellodomus rufifrons	Bird	Passeriformes	Furnariidae	52775	19.7965	LC	0	19.7965	10.7001	No
638	Philydor erythrocercum	Bird	Passeriformes	Furnariidae	219055	5	LC	0	5	38.1123	Yes
639	Philydor erythropterum	Bird	Passeriformes	Furnariidae	323676	5	LC	0	5	21.6099	Yes
640	Philydor pyrrhodes	Bird	Passeriformes	Furnariidae	307989	5	LC	0	5	20.6686	Yes
641	Philydor ruficaudatum	Bird	Passeriformes	Furnariidae	240363	5	LC	0	5	35.6894	Yes
642	Philydor rufum	Bird	Passeriformes	Furnariidae	138906	11.1401	LC	0	11.1401	41.2718	Yes
643	Phleocryptes melanops	Bird	Passeriformes	Furnariidae	160495	8.97035	LC	0	8.97035	4.70046	No
644	Premnoplex brunnescens	Bird	Passeriformes	Furnariidae	106703	14.3766	LC	0	14.3766	26.0152	Yes
645	Premnornis guttuliger	Bird	Passeriformes	Furnariidae	135015	11.5312	LC	0	11.5312	20.3888	Yes
646	Pseudasthenes cactorum	Bird	Passeriformes	Furnariidae	259467	5	LC	0	5	5.38912	Yes
647	Pseudocolaptes boissonneautii	Bird	Passeriformes	Furnariidae	257060	5	LC	0	5	15.7438	Yes
648	Sclerurus caudacutus	Bird	Passeriformes	Furnariidae	401335	5	LC	0	5	28.1839	Yes
649	Simoxenops ucayalae	Bird	Passeriformes	Furnariidae	105283	14.5193	NT	5	19.5193	39.8412	Yes
650	Sittasomus griseicapillus	Bird	Passeriformes	Furnariidae	214350	5	LC	0	5	27.9916	Yes
651	Synallaxis albigularis	Bird	Passeriformes	Furnariidae	208538	5	LC	0	5	27.8808	Yes
652	Synallaxis azarae	Bird	Passeriformes	Furnariidae	230294	5	LC	0	5	18.3426	Yes
653	Synallaxis cabanisi	Bird	Passeriformes	Furnariidae	131449	11.8895	NT	5	16.8895	39.4366	Yes
654	Synallaxis gujanensis	Bird	Passeriformes	Furnariidae	127477	12.2887	LC	0	12.2887	26.9264	Yes
655	Synallaxis maranonica	Bird	Passeriformes	Furnariidae	10077	24.0877	CR	25	49.0877	1.52823	No
656	Synallaxis propinqua	Bird	Passeriformes	Furnariidae	145250	10.5025	LC	0	10.5025	20.7463	Yes
657	Synallaxis rutilans	Bird	Passeriformes	Furnariidae	180438	6.96603	LC	0	6.96603	21.2932	Yes
658	Synallaxis stictothorax	Bird	Passeriformes	Furnariidae	92961	15.7577	LC	0	15.7577	2.06753	No
659	Synallaxis tithys	Bird	Passeriformes	Furnariidae	12547	23.8395	EN	17.5	41.3395	22.2045	No
660	Synallaxis unirufa	Bird	Passeriformes	Furnariidae	61956	18.8738	LC	0	18.8738	13.6419	No
661	Syndactyla ruficollis	Bird	Passeriformes	Furnariidae	24702	22.6179	VU	10	32.6179	11.0639	No
662	Syndactyla rufosuperciliata	Bird	Passeriformes	Furnariidae	169083	8.10724	LC	0	8.10724	20.3793	Yes
663	Syndactyla subalaris	Bird	Passeriformes	Furnariidae	83516	16.7069	LC	0	16.7069	26.6883	Yes
664	Thripadectes holostictus	Bird	Passeriformes	Furnariidae	265241	5	LC	0	5	20.4591	Yes
665	Thripadectes melanorhynchus	Bird	Passeriformes	Furnariidae	126227	12.4144	LC	0	12.4144	40.1198	Yes
666	Thripophaga fusciceps	Bird	Passeriformes	Furnariidae	82862	16.7727	LC	0	16.7727	41.8153	Yes
667	Upucerthia jelskii	Bird	Passeriformes	Furnariidae	252841	5	LC	0	5	6.97039	Yes
668	Xenops minutus	Bird	Passeriformes	Furnariidae	152424	9.78151	LC	0	9.78151	36.636	Yes
669	Xenops rutilans	Bird	Passeriformes	Furnariidae	149634	10.0619	LC	0	10.0619	27.6314	Yes
670	Xenops tenuirostris	Bird	Passeriformes	Furnariidae	114081	13.6351	LC	0	13.6351	41.8589	Yes
671	Xiphocolaptes promeropirhynchus	Bird	Passeriformes	Furnariidae	386337	5	LC	0	5	30.9523	Yes
672	Xiphorhynchus elegans	Bird	Passeriformes	Furnariidae	217026	5	LC	0	5	31.5787	Yes
673	Xiphorhynchus guttatus	Bird	Passeriformes	Furnariidae	213835	5	LC	0	5	30.9019	Yes
674	Xiphorhynchus obsoletus	Bird	Passeriformes	Furnariidae	246438	5	LC	0	5	23.3974	Yes
675	Xiphorhynchus ocellatus	Bird	Passeriformes	Furnariidae	458707	5	LC	0	5	24.5887	Yes
676	Xiphorhynchus triangularis	Bird	Passeriformes	Furnariidae	156807	9.34101	LC	0	9.34101	25.3165	Yes
677	Grallaria andicolus	Bird	Passeriformes	Grallariidae	229718	5	LC	0	5	6.70518	Yes
678	Grallaria blakei	Bird	Passeriformes	Grallariidae	49579	20.1177	NT	5	25.1177	8.75976	No
679	Grallaria capitalis	Bird	Passeriformes	Grallariidae	178097	7.20131	LC	0	7.20131	12.4792	Yes
680	Grallaria erythroleuca	Bird	Passeriformes	Grallariidae	148739	10.1519	LC	0	10.1519	15.7168	Yes
681	Grallaria guatimalensis	Bird	Passeriformes	Grallariidae	216827	5	LC	0	5	29.6882	Yes
682	Grallaria przewalskii	Bird	Passeriformes	Grallariidae	52397	19.8345	VU	10	29.8345	9.20091	No
683	Grallaria ruficapilla	Bird	Passeriformes	Grallariidae	112664	13.7775	LC	0	13.7775	6.88685	No
684	Grallaria rufula	Bird	Passeriformes	Grallariidae	217096	5	LC	0	5	10.184	Yes
685	Grallaria squamigera	Bird	Passeriformes	Grallariidae	169608	8.05447	LC	0	8.05447	7.8935	No
686	Grallaricula ferrugineipectus	Bird	Passeriformes	Grallariidae	145214	10.5061	LC	0	10.5061	13.215	Yes
687	Grallaricula flavirostris	Bird	Passeriformes	Grallariidae	114946	13.5481	NT	5	18.5481	25.8391	Yes
688	Hylopezus berlepschi	Bird	Passeriformes	Grallariidae	198352	5.16563	LC	0	5.16563	30.9954	Yes
689	Myrmothera campanisona	Bird	Passeriformes	Grallariidae	323323	5	LC	0	5	29.619	Yes
690	Atticora fasciata	Bird	Passeriformes	Hirundinidae	186217	6.38523	LC	0	6.38523	25.4708	Yes
691	Atticora tibialis	Bird	Passeriformes	Hirundinidae	226539	5	LC	0	5	36.1465	Yes
692	Orochelidon andecola	Bird	Passeriformes	Hirundinidae	318986	5	LC	0	5	6.93698	Yes
693	Orochelidon flavipes	Bird	Passeriformes	Hirundinidae	119123	13.1283	LC	0	13.1283	13.0806	No
694	Orochelidon murina	Bird	Passeriformes	Hirundinidae	219493	5	LC	0	5	9.98027	Yes
695	Progne chalybea	Bird	Passeriformes	Hirundinidae	146347	10.3923	LC	0	10.3923	20.2751	Yes
696	Progne tapera	Bird	Passeriformes	Hirundinidae	88463	16.2097	LC	0	16.2097	40.9708	Yes
697	Stelgidopteryx ruficollis	Bird	Passeriformes	Hirundinidae	222634	5	LC	0	5	29.4762	Yes
698	Tachycineta albiventer	Bird	Passeriformes	Hirundinidae	76704	17.3916	LC	0	17.3916	35.7595	Yes
699	Tachycineta stolzmanni	Bird	Passeriformes	Hirundinidae	101256	14.924	LC	0	14.924	4.00766	No
700	Agelasticus thilius	Bird	Passeriformes	Icteridae	23212	22.7676	LC	0	22.7676	4.4589	No
701	Agelasticus xanthophthalmus	Bird	Passeriformes	Icteridae	104478	14.6002	LC	0	14.6002	44.9071	Yes
702	Amblycercus holosericeus	Bird	Passeriformes	Icteridae	186417	6.36513	LC	0	6.36513	12.9119	Yes
703	Cacicus cela	Bird	Passeriformes	Icteridae	162911	8.72754	LC	0	8.72754	28.2571	Yes
704	Cacicus chrysonotus	Bird	Passeriformes	Icteridae	211618	5	LC	0	5	15.6163	Yes
705	Cacicus haemorrhous	Bird	Passeriformes	Icteridae	366236	5	LC	0	5	20.4289	Yes
706	Cacicus solitarius	Bird	Passeriformes	Icteridae	149734	10.0519	LC	0	10.0519	35.6753	Yes
707	Cacicus uropygialis	Bird	Passeriformes	Icteridae	104534	14.5946	LC	0	14.5946	27.2734	Yes
708	Chrysomus icterocephalus	Bird	Passeriformes	Icteridae	99977	15.0526	LC	0	15.0526	30.0599	Yes
709	Clypicterus oseryi	Bird	Passeriformes	Icteridae	136501	11.3818	LC	0	11.3818	35.1551	Yes
710	Dives warszewiczi	Bird	Passeriformes	Icteridae	191653	5.83889	LC	0	5.83889	3.59347	No
711	Gymnomystax mexicanus	Bird	Passeriformes	Icteridae	104620	14.5859	LC	0	14.5859	29.0814	Yes
712	Icterus cayanensis	Bird	Passeriformes	Icteridae	310181	5	LC	0	5	34.937	Yes
713	Icterus croconotus	Bird	Passeriformes	Icteridae	137641	11.2672	LC	0	11.2672	30.9385	Yes
714	Icterus graceannae	Bird	Passeriformes	Icteridae	111743	13.8701	LC	0	13.8701	3.75415	No
715	Icterus mesomelas	Bird	Passeriformes	Icteridae	74339	17.6292	LC	0	17.6292	3.68716	No
716	Lampropsar tanagrinus	Bird	Passeriformes	Icteridae	53509	19.7227	LC	0	19.7227	30.2416	Yes
717	Molothrus bonariensis	Bird	Passeriformes	Icteridae	158300	9.19095	LC	0	9.19095	11.6747	Yes
718	Molothrus oryzivorus	Bird	Passeriformes	Icteridae	207267	5	LC	0	5	29.0215	Yes
719	Ocyalus latirostris	Bird	Passeriformes	Icteridae	296804	5	LC	0	5	13.3957	Yes
720	Psarocolius angustifrons	Bird	Passeriformes	Icteridae	228208	5	LC	0	5	29.9805	Yes
721	Psarocolius atrovirens	Bird	Passeriformes	Icteridae	118400	13.201	LC	0	13.201	20.6402	Yes
722	Psarocolius bifasciatus	Bird	Passeriformes	Icteridae	197053	5.29618	LC	0	5.29618	29.2657	Yes
723	Psarocolius decumanus	Bird	Passeriformes	Icteridae	240802	5	LC	0	5	28.9242	Yes
724	Sturnella bellicosa	Bird	Passeriformes	Icteridae	258237	5	LC	0	5	5.014	Yes
725	Sturnella militaris	Bird	Passeriformes	Icteridae	98354	15.2157	LC	0	15.2157	21.5202	Yes
726	Melanopareia elegans	Bird	Passeriformes	Melanopareiidae	20825	23.0075	LC	0	23.0075	10.0792	No
727	Melanopareia maranonica	Bird	Passeriformes	Melanopareiidae	35359	21.5468	NT	5	26.5468	2.79137	No
728	Mimus longicaudatus	Bird	Passeriformes	Mimidae	189128	6.09266	LC	0	6.09266	3.85083	No
729	Anthus bogotensis	Bird	Passeriformes	Motacillidae	229274	5	LC	0	5	7.75186	Yes
730	Anthus furcatus	Bird	Passeriformes	Motacillidae	79827	17.0777	LC	0	17.0777	4.79286	No
731	Anthus lutescens	Bird	Passeriformes	Motacillidae	43527	20.7259	LC	0	20.7259	4.86595	No
732	Basileuterus bivittatus	Bird	Passeriformes	Parulidae	154737	9.54905	LC	0	9.54905	29.8506	Yes
733	Basileuterus chrysogaster	Bird	Passeriformes	Parulidae	81018	16.958	LC	0	16.958	42.4486	Yes
734	Basileuterus coronatus	Bird	Passeriformes	Parulidae	140242	11.0058	LC	0	11.0058	20.5288	Yes
735	Basileuterus fraseri	Bird	Passeriformes	Parulidae	55300	19.5427	LC	0	19.5427	5.62387	No
736	Basileuterus luteoviridis	Bird	Passeriformes	Parulidae	218857	5	LC	0	5	16.6538	Yes
737	Basileuterus nigrocristatus	Bird	Passeriformes	Parulidae	183537	6.65457	LC	0	6.65457	8.05669	Yes
738	Basileuterus signatus	Bird	Passeriformes	Parulidae	149878	10.0374	LC	0	10.0374	15.7782	Yes
739	Basileuterus trifasciatus	Bird	Passeriformes	Parulidae	34709	21.6122	LC	0	21.6122	7.45628	No
740	Basileuterus tristriatus	Bird	Passeriformes	Parulidae	187585	6.24774	LC	0	6.24774	21.6185	Yes
741	Geothlypis aequinoctialis	Bird	Passeriformes	Parulidae	273024	5	LC	0	5	10.873	Yes
742	Myioborus melanocephalus	Bird	Passeriformes	Parulidae	131154	11.9192	LC	0	11.9192	14.5051	Yes
743	Myioborus miniatus	Bird	Passeriformes	Parulidae	230237	5	LC	0	5	21.9122	Yes
744	Parula pitiayumi	Bird	Passeriformes	Parulidae	99647	15.0857	LC	0	15.0857	26.4554	Yes
745	Phaeothlypis fulvicauda	Bird	Passeriformes	Parulidae	291443	5	LC	0	5	28.2604	Yes
746	Chiroxiphia boliviana	Bird	Passeriformes	Pipridae	105122	14.5355	LC	0	14.5355	31.7526	Yes
747	Chiroxiphia pareola	Bird	Passeriformes	Pipridae	218256	5	LC	0	5	21.6764	Yes
748	Lepidothrix coeruleocapilla	Bird	Passeriformes	Pipridae	88793	16.1766	LC	0	16.1766	37.3194	Yes
749	Lepidothrix coronata	Bird	Passeriformes	Pipridae	214686	5	LC	0	5	26.6249	Yes
750	Machaeropterus pyrocephalus	Bird	Passeriformes	Pipridae	257271	5	LC	0	5	31.1792	Yes
751	Machaeropterus regulus	Bird	Passeriformes	Pipridae	323795	5	LC	0	5	12.8643	Yes
752	Manacus manacus	Bird	Passeriformes	Pipridae	332824	5	LC	0	5	22.596	Yes
753	Pipra chloromeros	Bird	Passeriformes	Pipridae	197617	5.2395	LC	0	5.2395	38.3879	Yes
754	Pipra erythrocephala	Bird	Passeriformes	Pipridae	279425	5	LC	0	5	10.0256	Yes
755	Pipra fasciicauda	Bird	Passeriformes	Pipridae	165860	8.43116	LC	0	8.43116	30.1188	Yes
756	Pipra filicauda	Bird	Passeriformes	Pipridae	168412	8.17467	LC	0	8.17467	8.54274	Yes
757	Pipra pipra	Bird	Passeriformes	Pipridae	298991	5	LC	0	5	14.5854	Yes
758	Piprites chloris	Bird	Passeriformes	Pipridae	338866	5	LC	0	5	31.8695	Yes
759	Tyranneutes stolzmanni	Bird	Passeriformes	Pipridae	202842	5	LC	0	5	29.662	Yes
760	Xenopipo unicolor	Bird	Passeriformes	Pipridae	143272	10.7013	NT	5	15.7013	14.5597	No
761	Microbates cinereiventris	Bird	Passeriformes	Polioptilidae	411626	5	LC	0	5	27.611	Yes
762	Polioptila plumbea	Bird	Passeriformes	Polioptilidae	197029	5.29859	LC	0	5.29859	4.23237	No
763	Liosceles thoracicus	Bird	Passeriformes	Rhinocryptidae	231730	5	LC	0	5	27.6417	Yes
764	Scytalopus acutirostris	Bird	Passeriformes	Rhinocryptidae	97710	15.2804	LC	0	15.2804	13.4142	No
765	Scytalopus affinis	Bird	Passeriformes	Rhinocryptidae	27490	22.3377	LC	0	22.3377	17.8392	No
766	Scytalopus atratus	Bird	Passeriformes	Rhinocryptidae	188731	6.13256	LC	0	6.13256	23.595	Yes
767	Scytalopus femoralis	Bird	Passeriformes	Rhinocryptidae	116522	13.3897	LC	0	13.3897	19.852	Yes
768	Scytalopus latrans	Bird	Passeriformes	Rhinocryptidae	23149	22.774	LC	0	22.774	6.46248	No
769	Scytalopus macropus	Bird	Passeriformes	Rhinocryptidae	54751	19.5979	LC	0	19.5979	12.818	No
770	Scytalopus parvirostris	Bird	Passeriformes	Rhinocryptidae	193151	5.68834	LC	0	5.68834	16.6051	Yes
771	Scytalopus simonsi	Bird	Passeriformes	Rhinocryptidae	99480	15.1025	LC	0	15.1025	4.71753	No
772	Cercomacra cinerascens	Bird	Passeriformes	Thamnophilidae	248190	5	LC	0	5	28.1889	Yes
773	Cercomacra manu	Bird	Passeriformes	Thamnophilidae	36146	21.4677	LC	0	21.4677	45.781	Yes
774	Cercomacra nigrescens	Bird	Passeriformes	Thamnophilidae	340113	5	LC	0	5	29.7037	Yes
775	Cercomacra serva	Bird	Passeriformes	Thamnophilidae	167424	8.27397	LC	0	8.27397	36.3132	Yes
776	Cymbilaimus lineatus	Bird	Passeriformes	Thamnophilidae	284466	5	LC	0	5	31.1067	Yes
777	Cymbilaimus sanctaemariae	Bird	Passeriformes	Thamnophilidae	49820	20.0935	LC	0	20.0935	47.8643	Yes
778	Drymophila caudata	Bird	Passeriformes	Thamnophilidae	102266	14.8225	LC	0	14.8225	19.5314	Yes
779	Drymophila devillei	Bird	Passeriformes	Thamnophilidae	54077	19.6656	LC	0	19.6656	47.253	Yes
780	Dysithamnus mentalis	Bird	Passeriformes	Thamnophilidae	119634	13.077	LC	0	13.077	31.817	Yes
781	Epinecrophylla erythrura	Bird	Passeriformes	Thamnophilidae	104176	14.6306	LC	0	14.6306	42.3207	Yes
782	Epinecrophylla haematonota	Bird	Passeriformes	Thamnophilidae	227099	5	LC	0	5	20.0556	Yes
783	Epinecrophylla leucophthalma	Bird	Passeriformes	Thamnophilidae	224103	5	LC	0	5	35.4163	Yes
784	Epinecrophylla ornata	Bird	Passeriformes	Thamnophilidae	286082	5	LC	0	5	34.904	Yes
785	Gymnopithys leucaspis	Bird	Passeriformes	Thamnophilidae	273957	5	LC	0	5	13.0196	Yes
786	Gymnopithys salvini	Bird	Passeriformes	Thamnophilidae	265095	5	LC	0	5	32.9252	Yes
787	Herpsilochmus axillaris	Bird	Passeriformes	Thamnophilidae	142752	10.7536	VU	10	20.7536	30.2707	Yes
788	Herpsilochmus dugandi	Bird	Passeriformes	Thamnophilidae	225086	5	LC	0	5	9.47194	Yes
789	Herpsilochmus gentryi	Bird	Passeriformes	Thamnophilidae	94095	15.6437	NT	5	20.6437	14.3323	No
790	Herpsilochmus motacilloides	Bird	Passeriformes	Thamnophilidae	49946	20.0808	NT	5	25.0808	44.7103	Yes
791	Herpsilochmus rufimarginatus	Bird	Passeriformes	Thamnophilidae	212823	5	LC	0	5	31.1301	Yes
792	Hylophylax naevius	Bird	Passeriformes	Thamnophilidae	497366	5	LC	0	5	23.2455	Yes
793	Hylophylax punctulatus	Bird	Passeriformes	Thamnophilidae	305421	5	LC	0	5	12.3331	Yes
794	Hypocnemis hypoxantha	Bird	Passeriformes	Thamnophilidae	202502	5	LC	0	5	7.04684	Yes
795	Hypocnemis peruviana	Bird	Passeriformes	Thamnophilidae	216692	5	LC	0	5	29.0984	Yes
796	Hypocnemis subflava	Bird	Passeriformes	Thamnophilidae	163235	8.69497	LC	0	8.69497	41.3906	Yes
797	Hypocnemoides maculicauda	Bird	Passeriformes	Thamnophilidae	107803	14.266	LC	0	14.266	42.766	Yes
798	Isleria hauxwelli	Bird	Passeriformes	Thamnophilidae	336732	5	LC	0	5	18.8203	Yes
799	Megastictus margaritatus	Bird	Passeriformes	Thamnophilidae	271985	5	LC	0	5	13.1136	Yes
800	Microrhopias quixensis	Bird	Passeriformes	Thamnophilidae	199611	5.0391	LC	0	5.0391	40.9461	Yes
801	Myrmeciza atrothorax	Bird	Passeriformes	Thamnophilidae	164054	8.61266	LC	0	8.61266	34.0607	Yes
802	Myrmeciza fortis	Bird	Passeriformes	Thamnophilidae	339638	5	LC	0	5	21.2479	Yes
803	Myrmeciza goeldii	Bird	Passeriformes	Thamnophilidae	60689	19.0011	LC	0	19.0011	45.4596	Yes
804	Myrmeciza griseiceps	Bird	Passeriformes	Thamnophilidae	16423	23.4499	VU	10	33.4499	6.8197	No
805	Myrmeciza hemimelaena	Bird	Passeriformes	Thamnophilidae	291819	5	LC	0	5	31.8417	Yes
806	Myrmeciza hyperythra	Bird	Passeriformes	Thamnophilidae	132581	11.7758	LC	0	11.7758	31.5483	Yes
807	Myrmeciza melanoceps	Bird	Passeriformes	Thamnophilidae	140762	10.9536	LC	0	10.9536	9.84641	No
808	Myrmoborus leucophrys	Bird	Passeriformes	Thamnophilidae	108963	14.1494	LC	0	14.1494	28.5143	Yes
809	Myrmoborus lugubris	Bird	Passeriformes	Thamnophilidae	36894	21.3926	VU	10	31.3926	14.585	No
810	Myrmoborus myotherinus	Bird	Passeriformes	Thamnophilidae	115573	13.4851	LC	0	13.4851	26.161	Yes
811	Myrmochanes hemileucus	Bird	Passeriformes	Thamnophilidae	37633	21.3183	LC	0	21.3183	14.0595	No
812	Myrmotherula axillaris	Bird	Passeriformes	Thamnophilidae	239031	5	LC	0	5	25.4996	Yes
813	Myrmotherula brachyura	Bird	Passeriformes	Thamnophilidae	136138	11.4183	LC	0	11.4183	28.7054	Yes
814	Myrmotherula ignota	Bird	Passeriformes	Thamnophilidae	338343	5	LC	0	5	11.2188	Yes
815	Myrmotherula iheringi	Bird	Passeriformes	Thamnophilidae	32008	21.8836	LC	0	21.8836	46.6258	Yes
816	Myrmotherula longicauda	Bird	Passeriformes	Thamnophilidae	131399	11.8946	LC	0	11.8946	37.9965	Yes
817	Myrmotherula longipennis	Bird	Passeriformes	Thamnophilidae	179495	7.0608	LC	0	7.0608	34.3425	Yes
818	Myrmotherula menetriesii	Bird	Passeriformes	Thamnophilidae	116381	13.4039	LC	0	13.4039	35.1965	Yes
819	Myrmotherula multostriata	Bird	Passeriformes	Thamnophilidae	226279	5	LC	0	5	27.6937	Yes
820	Myrmotherula schisticolor	Bird	Passeriformes	Thamnophilidae	116424	13.3996	LC	0	13.3996	31.7615	Yes
821	Myrmotherula sclateri	Bird	Passeriformes	Thamnophilidae	136146	11.4175	LC	0	11.4175	30.7964	Yes
822	Percnostola lophotes	Bird	Passeriformes	Thamnophilidae	123453	12.6932	NT	5	17.6932	44.5749	Yes
823	Phlegopsis nigromaculata	Bird	Passeriformes	Thamnophilidae	159447	9.07568	LC	0	9.07568	30.8454	Yes
824	Pithys albifrons	Bird	Passeriformes	Thamnophilidae	286069	5	LC	0	5	14.3504	Yes
825	Pygiptila stellaris	Bird	Passeriformes	Thamnophilidae	112552	13.7887	LC	0	13.7887	32.6818	Yes
826	Pyriglena leuconota	Bird	Passeriformes	Thamnophilidae	182384	6.77045	LC	0	6.77045	34.9751	Yes
827	Schistocichla leucostigma	Bird	Passeriformes	Thamnophilidae	348539	5	LC	0	5	21.35	Yes
828	Sclateria naevia	Bird	Passeriformes	Thamnophilidae	126364	12.4006	LC	0	12.4006	29.2678	Yes
829	Taraba major	Bird	Passeriformes	Thamnophilidae	185885	6.41859	LC	0	6.41859	25.8719	Yes
830	Terenura humeralis	Bird	Passeriformes	Thamnophilidae	355076	5	LC	0	5	31.6349	Yes
831	Thamnistes anabatinus	Bird	Passeriformes	Thamnophilidae	175077	7.50482	LC	0	7.50482	26.3136	Yes
832	Thamnomanes ardesiacus	Bird	Passeriformes	Thamnophilidae	215443	5	LC	0	5	28.4725	Yes
833	Thamnomanes caesius	Bird	Passeriformes	Thamnophilidae	243849	5	LC	0	5	14.7017	Yes
834	Thamnomanes schistogynus	Bird	Passeriformes	Thamnophilidae	237511	5	LC	0	5	37.1856	Yes
835	Thamnophilus aethiops	Bird	Passeriformes	Thamnophilidae	506971	5	LC	0	5	29.8451	Yes
836	Thamnophilus bernardi	Bird	Passeriformes	Thamnophilidae	97506	15.3009	LC	0	15.3009	3.48902	No
837	Thamnophilus caerulescens	Bird	Passeriformes	Thamnophilidae	167761	8.2401	LC	0	8.2401	19.2405	Yes
838	Thamnophilus cryptoleucus	Bird	Passeriformes	Thamnophilidae	12401	23.8542	NT	5	28.8542	5.8463	No
839	Thamnophilus doliatus	Bird	Passeriformes	Thamnophilidae	205248	5	LC	0	5	26.6176	Yes
840	Thamnophilus murinus	Bird	Passeriformes	Thamnophilidae	74050	17.6583	LC	0	17.6583	13.2937	No
841	Thamnophilus palliatus	Bird	Passeriformes	Thamnophilidae	103531	14.6954	LC	0	14.6954	40.3077	Yes
842	Thamnophilus punctatus	Bird	Passeriformes	Thamnophilidae	8974	24.1986	LC	0	24.1986	0.579452	No
843	Thamnophilus ruficapillus	Bird	Passeriformes	Thamnophilidae	91563	15.8982	LC	0	15.8982	10.2083	No
844	Thamnophilus schistaceus	Bird	Passeriformes	Thamnophilidae	160430	8.97688	LC	0	8.97688	31.1837	Yes
845	Thamnophilus tenuepunctatus	Bird	Passeriformes	Thamnophilidae	21384	22.9514	VU	10	32.9514	13.1033	No
846	Willisornis poecilinotus	Bird	Passeriformes	Thamnophilidae	387278	5	LC	0	5	24.751	Yes
847	Anisognathus igniventris	Bird	Passeriformes	Thraupidae	168053	8.21075	LC	0	8.21075	13.0215	Yes
848	Anisognathus lacrymosus	Bird	Passeriformes	Thraupidae	144791	10.5486	LC	0	10.5486	12.7563	Yes
849	Anisognathus somptuosus	Bird	Passeriformes	Thraupidae	119039	13.1368	LC	0	13.1368	24.9498	Yes
850	Buthraupis montana	Bird	Passeriformes	Thraupidae	239003	5	LC	0	5	15.0672	Yes
851	Catamblyrhynchus diadema	Bird	Passeriformes	Thraupidae	213597	5	LC	0	5	11.7759	Yes
852	Chlorochrysa calliparaea	Bird	Passeriformes	Thraupidae	90106	16.0446	LC	0	16.0446	33.0389	Yes
853	Chlorophanes spiza	Bird	Passeriformes	Thraupidae	159427	9.07769	LC	0	9.07769	26.5545	Yes
854	Chlorornis riefferii	Bird	Passeriformes	Thraupidae	214070	5	LC	0	5	17.1995	Yes
855	Cissopis leverianus	Bird	Passeriformes	Thraupidae	163670	8.65126	LC	0	8.65126	31.2886	Yes
856	Cnemoscopus rubrirostris	Bird	Passeriformes	Thraupidae	194304	5.57246	LC	0	5.57246	18.365	Yes
857	Conirostrum albifrons	Bird	Passeriformes	Thraupidae	218804	5	LC	0	5	17.3557	Yes
858	Conirostrum cinereum	Bird	Passeriformes	Thraupidae	438812	5	LC	0	5	5.96246	Yes
859	Conirostrum ferrugineiventre	Bird	Passeriformes	Thraupidae	147017	10.3249	LC	0	10.3249	7.12911	No
860	Conirostrum sitticolor	Bird	Passeriformes	Thraupidae	239387	5	LC	0	5	13.601	Yes
861	Creurgops dentatus	Bird	Passeriformes	Thraupidae	246847	5	LC	0	5	19.835	Yes
862	Creurgops verticalis	Bird	Passeriformes	Thraupidae	148130	10.2131	LC	0	10.2131	13.5206	Yes
863	Cyanerpes caeruleus	Bird	Passeriformes	Thraupidae	190712	5.93347	LC	0	5.93347	30.1853	Yes
864	Cyanerpes nitidus	Bird	Passeriformes	Thraupidae	445480	5	LC	0	5	13.967	Yes
865	Dacnis cayana	Bird	Passeriformes	Thraupidae	185302	6.47719	LC	0	6.47719	30.3666	Yes
866	Dacnis flaviventer	Bird	Passeriformes	Thraupidae	158088	9.21226	LC	0	9.21226	33.6578	Yes
867	Dacnis lineata	Bird	Passeriformes	Thraupidae	268147	5	LC	0	5	28.8312	Yes
868	Delothraupis castaneoventris	Bird	Passeriformes	Thraupidae	223351	5	LC	0	5	13.944	Yes
869	Dubusia taeniata	Bird	Passeriformes	Thraupidae	107255	14.3211	LC	0	14.3211	10.2345	No
870	Eucometis penicillata	Bird	Passeriformes	Thraupidae	20606	23.0295	LC	0	23.0295	26.2157	Yes
871	Hemispingus atropileus	Bird	Passeriformes	Thraupidae	277628	5	LC	0	5	14.9906	Yes
872	Hemispingus frontalis	Bird	Passeriformes	Thraupidae	135821	11.4502	LC	0	11.4502	19.7201	Yes
873	Hemispingus melanotis	Bird	Passeriformes	Thraupidae	167978	8.21829	LC	0	8.21829	21.0164	Yes
874	Hemispingus parodii	Bird	Passeriformes	Thraupidae	75016	17.5612	NT	5	22.5612	9.46065	No
875	Hemispingus superciliaris	Bird	Passeriformes	Thraupidae	231318	5	LC	0	5	15.4891	Yes
876	Hemispingus trifasciatus	Bird	Passeriformes	Thraupidae	132263	11.8077	LC	0	11.8077	8.42942	No
877	Hemispingus xanthophthalmus	Bird	Passeriformes	Thraupidae	269683	5	LC	0	5	15.2572	Yes
878	Hemithraupis flavicollis	Bird	Passeriformes	Thraupidae	418370	5	LC	0	5	25.1497	Yes
879	Hemithraupis guira	Bird	Passeriformes	Thraupidae	209052	5	LC	0	5	32.6866	Yes
880	Iridophanes pulcherrimus	Bird	Passeriformes	Thraupidae	42645	20.8146	LC	0	20.8146	37.5331	Yes
881	Iridosornis analis	Bird	Passeriformes	Thraupidae	143542	10.6742	LC	0	10.6742	27.9834	Yes
882	Iridosornis jelskii	Bird	Passeriformes	Thraupidae	118662	13.1747	LC	0	13.1747	15.609	Yes
883	Iridosornis reinhardti	Bird	Passeriformes	Thraupidae	186576	6.34915	LC	0	6.34915	12.1398	Yes
884	Lanio versicolor	Bird	Passeriformes	Thraupidae	271731	5	LC	0	5	36.1895	Yes
885	Nemosia pileata	Bird	Passeriformes	Thraupidae	262131	5	LC	0	5	22.4418	Yes
886	Oreomanes fraseri	Bird	Passeriformes	Thraupidae	249045	5	NT	5	10	5.79253	No
887	Pipraeidea melanonota	Bird	Passeriformes	Thraupidae	227147	5	LC	0	5	17.9743	Yes
888	Ramphocelus carbo	Bird	Passeriformes	Thraupidae	206370	5	LC	0	5	27.8495	Yes
889	Ramphocelus melanogaster	Bird	Passeriformes	Thraupidae	37577	21.3239	LC	0	21.3239	15.8049	No
890	Ramphocelus nigrogularis	Bird	Passeriformes	Thraupidae	152865	9.73719	LC	0	9.73719	30.9463	Yes
891	Saltator aurantiirostris	Bird	Passeriformes	Thraupidae	217902	5	LC	0	5	7.10686	Yes
892	Saltator coerulescens	Bird	Passeriformes	Thraupidae	247764	5	LC	0	5	24.6904	Yes
893	Saltator grossus	Bird	Passeriformes	Thraupidae	418873	5	LC	0	5	27.2209	Yes
894	Saltator maximus	Bird	Passeriformes	Thraupidae	175149	7.49759	LC	0	7.49759	29.516	Yes
895	Saltator striatipectus	Bird	Passeriformes	Thraupidae	208936	5	LC	0	5	4.04574	No
896	Schistochlamys melanopis	Bird	Passeriformes	Thraupidae	242921	5	LC	0	5	28.3812	Yes
897	Sericossypha albocristata	Bird	Passeriformes	Thraupidae	47733	20.3032	VU	10	30.3032	9.33526	No
898	Tachyphonus cristatus	Bird	Passeriformes	Thraupidae	294760	5	LC	0	5	15.6151	Yes
899	Tachyphonus luctuosus	Bird	Passeriformes	Thraupidae	232052	5	LC	0	5	29.0189	Yes
900	Tachyphonus rufiventer	Bird	Passeriformes	Thraupidae	282705	5	LC	0	5	32.0889	Yes
901	Tachyphonus rufus	Bird	Passeriformes	Thraupidae	145977	10.4294	LC	0	10.4294	13.6227	Yes
902	Tachyphonus surinamus	Bird	Passeriformes	Thraupidae	185070	6.5005	LC	0	6.5005	12.143	Yes
903	Tangara arthus	Bird	Passeriformes	Thraupidae	114587	13.5842	LC	0	13.5842	33.1818	Yes
904	Tangara callophrys	Bird	Passeriformes	Thraupidae	450281	5	LC	0	5	21.2121	Yes
905	Tangara chilensis	Bird	Passeriformes	Thraupidae	207432	5	LC	0	5	33.127	Yes
906	Tangara chrysotis	Bird	Passeriformes	Thraupidae	75041	17.5587	LC	0	17.5587	37.4489	Yes
907	Tangara cyanicollis	Bird	Passeriformes	Thraupidae	179729	7.03729	LC	0	7.03729	26.3742	Yes
908	Tangara cyanotis	Bird	Passeriformes	Thraupidae	76824	17.3795	LC	0	17.3795	32.7879	Yes
909	Tangara gyrola	Bird	Passeriformes	Thraupidae	99473	15.1032	LC	0	15.1032	32.6853	Yes
910	Tangara labradorides	Bird	Passeriformes	Thraupidae	103031	14.7456	LC	0	14.7456	10.9317	No
911	Tangara mexicana	Bird	Passeriformes	Thraupidae	147159	10.3107	LC	0	10.3107	28.0309	Yes
912	Tangara nigrocincta	Bird	Passeriformes	Thraupidae	194119	5.59106	LC	0	5.59106	34.8755	Yes
913	Tangara nigroviridis	Bird	Passeriformes	Thraupidae	156431	9.37879	LC	0	9.37879	22.532	Yes
914	Tangara parzudakii	Bird	Passeriformes	Thraupidae	129530	12.0824	LC	0	12.0824	20	Yes
915	Tangara punctata	Bird	Passeriformes	Thraupidae	134195	11.6136	LC	0	11.6136	33.2919	Yes
916	Tangara ruficervix	Bird	Passeriformes	Thraupidae	163513	8.66704	LC	0	8.66704	23.277	Yes
917	Tangara schrankii	Bird	Passeriformes	Thraupidae	193923	5.61075	LC	0	5.61075	29.966	Yes
918	Tangara vassorii	Bird	Passeriformes	Thraupidae	140473	10.9826	LC	0	10.9826	18.1957	Yes
919	Tangara velia	Bird	Passeriformes	Thraupidae	122515	12.7874	LC	0	12.7874	30.4069	Yes
920	Tangara viridicollis	Bird	Passeriformes	Thraupidae	79317	17.1289	LC	0	17.1289	16.1037	No
921	Tangara xanthocephala	Bird	Passeriformes	Thraupidae	151228	9.90171	LC	0	9.90171	21.0371	Yes
922	Tangara xanthogastra	Bird	Passeriformes	Thraupidae	249141	5	LC	0	5	32.3078	Yes
923	Tersina viridis	Bird	Passeriformes	Thraupidae	244451	5	LC	0	5	31.9909	Yes
924	Thlypopsis inornata	Bird	Passeriformes	Thraupidae	56637	19.4083	LC	0	19.4083	6.06847	No
925	Thlypopsis ornata	Bird	Passeriformes	Thraupidae	245920	5	LC	0	5	9.12004	Yes
926	Thlypopsis pectoralis	Bird	Passeriformes	Thraupidae	12690	23.8251	LC	0	23.8251	3.4279	No
927	Thlypopsis ruficeps	Bird	Passeriformes	Thraupidae	100295	15.0206	LC	0	15.0206	13.1881	No
928	Thlypopsis sordida	Bird	Passeriformes	Thraupidae	171583	7.85598	LC	0	7.85598	25.6506	Yes
929	Thraupis bonariensis	Bird	Passeriformes	Thraupidae	237166	5	LC	0	5	7.22869	Yes
930	Thraupis cyanocephala	Bird	Passeriformes	Thraupidae	155107	9.51186	LC	0	9.51186	18.4028	Yes
931	Thraupis episcopus	Bird	Passeriformes	Thraupidae	333978	5	LC	0	5	23.8013	Yes
932	Thraupis palmarum	Bird	Passeriformes	Thraupidae	172449	7.76894	LC	0	7.76894	28.8682	Yes
933	Trichothraupis melanops	Bird	Passeriformes	Thraupidae	72730	17.791	LC	0	17.791	37.224	Yes
934	Wetmorethraupis sterrhopteron	Bird	Passeriformes	Thraupidae	164066	8.61146	VU	10	18.6115	11.2961	No
935	Xenodacnis parina	Bird	Passeriformes	Thraupidae	258266	5	LC	0	5	7.84656	Yes
936	Iodopleura isabellae	Bird	Passeriformes	Tityridae	464169	5	LC	0	5	26.2962	Yes
937	Laniocera hypopyrra	Bird	Passeriformes	Tityridae	197022	5.2993	LC	0	5.2993	28.2836	Yes
938	Pachyramphus albogriseus	Bird	Passeriformes	Tityridae	71016	17.9632	LC	0	17.9632	8.48823	No
939	Pachyramphus marginatus	Bird	Passeriformes	Tityridae	394551	5	LC	0	5	24.736	Yes
940	Pachyramphus minor	Bird	Passeriformes	Tityridae	168321	8.18382	LC	0	8.18382	29.7533	Yes
941	Pachyramphus polychopterus	Bird	Passeriformes	Tityridae	176799	7.33176	LC	0	7.33176	25.5782	Yes
942	Pachyramphus spodiurus	Bird	Passeriformes	Tityridae	79104	17.1504	EN	17.5	34.6504	21.4288	No
943	Pachyramphus versicolor	Bird	Passeriformes	Tityridae	170776	7.93709	LC	0	7.93709	16.6505	Yes
944	Pachyramphus viridis	Bird	Passeriformes	Tityridae	234856	5	LC	0	5	26.7198	Yes
945	Schiffornis major	Bird	Passeriformes	Tityridae	133770	11.6563	LC	0	11.6563	27.8799	Yes
946	Schiffornis turdina	Bird	Passeriformes	Tityridae	169075	8.10804	LC	0	8.10804	41.9506	Yes
947	Tityra cayana	Bird	Passeriformes	Tityridae	139499	11.0805	LC	0	11.0805	33.3608	Yes
948	Tityra inquisitor	Bird	Passeriformes	Tityridae	223942	5	LC	0	5	39.8483	Yes
949	Tityra semifasciata	Bird	Passeriformes	Tityridae	212444	5	LC	0	5	32.0014	Yes
950	Campylorhynchus fasciatus	Bird	Passeriformes	Troglodytidae	228471	5	LC	0	5	4.08236	No
951	Campylorhynchus turdinus	Bird	Passeriformes	Troglodytidae	135223	11.5103	LC	0	11.5103	30.8956	Yes
952	Cantorchilus leucotis	Bird	Passeriformes	Troglodytidae	79321	17.1285	LC	0	17.1285	35.7232	Yes
953	Cantorchilus superciliaris	Bird	Passeriformes	Troglodytidae	79612	17.0993	LC	0	17.0993	4.22926	No
954	Cinnycerthia fulva	Bird	Passeriformes	Troglodytidae	97916	15.2597	LC	0	15.2597	24.905	Yes
955	Cinnycerthia peruana	Bird	Passeriformes	Troglodytidae	266098	5	LC	0	5	14.955	Yes
956	Cistothorus platensis	Bird	Passeriformes	Troglodytidae	213663	5	LC	0	5	10.8999	Yes
957	Cyphorhinus arada	Bird	Passeriformes	Troglodytidae	316234	5	LC	0	5	29.8399	Yes
958	Cyphorhinus thoracicus	Bird	Passeriformes	Troglodytidae	148642	10.1616	LC	0	10.1616	25.8991	Yes
959	Henicorhina leucophrys	Bird	Passeriformes	Troglodytidae	135787	11.4536	LC	0	11.4536	21.8195	Yes
960	Henicorhina leucoptera	Bird	Passeriformes	Troglodytidae	89957	16.0596	NT	5	21.0596	16.5501	No
961	Microcerculus marginatus	Bird	Passeriformes	Troglodytidae	264415	5	LC	0	5	27.0359	Yes
962	Odontorchilus branickii	Bird	Passeriformes	Troglodytidae	45030	20.5749	LC	0	20.5749	36.8976	Yes
963	Pheugopedius coraya	Bird	Passeriformes	Troglodytidae	185624	6.44482	LC	0	6.44482	20.0626	Yes
964	Pheugopedius eisenmanni	Bird	Passeriformes	Troglodytidae	112190	13.8251	LC	0	13.8251	9.97415	No
965	Pheugopedius euophrys	Bird	Passeriformes	Troglodytidae	265942	5	LC	0	5	11.1088	Yes
966	Pheugopedius genibarbis	Bird	Passeriformes	Troglodytidae	150108	10.0143	LC	0	10.0143	40.7114	Yes
967	Pheugopedius sclateri	Bird	Passeriformes	Troglodytidae	156736	9.34814	LC	0	9.34814	8.80398	No
968	Troglodytes aedon	Bird	Passeriformes	Troglodytidae	400684	5	LC	0	5	10.0805	Yes
969	Troglodytes solstitialis	Bird	Passeriformes	Troglodytidae	237868	5	LC	0	5	14.8662	Yes
970	Catharus dryas	Bird	Passeriformes	Turdidae	287819	5	LC	0	5	28.6406	Yes
971	Catharus fuscater	Bird	Passeriformes	Turdidae	148489	10.177	LC	0	10.177	15.1829	Yes
972	Entomodestes leucotis	Bird	Passeriformes	Turdidae	168329	8.18302	LC	0	8.18302	21.6368	Yes
973	Myadestes ralloides	Bird	Passeriformes	Turdidae	198144	5.18653	LC	0	5.18653	22.9369	Yes
974	Turdus albicollis	Bird	Passeriformes	Turdidae	295128	5	LC	0	5	32.5594	Yes
975	Turdus fuscater	Bird	Passeriformes	Turdidae	274326	5	LC	0	5	11.198	Yes
976	Turdus hauxwelli	Bird	Passeriformes	Turdidae	172963	7.71729	LC	0	7.71729	41.3117	Yes
977	Turdus ignobilis	Bird	Passeriformes	Turdidae	180348	6.97508	LC	0	6.97508	31.3222	Yes
978	Turdus lawrencii	Bird	Passeriformes	Turdidae	149796	10.0456	LC	0	10.0456	29.4267	Yes
979	Turdus leucops	Bird	Passeriformes	Turdidae	316335	5	LC	0	5	24.5148	Yes
980	Turdus maranonicus	Bird	Passeriformes	Turdidae	82416	16.8175	LC	0	16.8175	6.6043	No
981	Turdus reevei	Bird	Passeriformes	Turdidae	95101	15.5426	LC	0	15.5426	4.5152	No
982	Turdus serranus	Bird	Passeriformes	Turdidae	194847	5.51789	LC	0	5.51789	16.2522	Yes
983	Agriornis montanus	Bird	Passeriformes	Tyrannidae	240374	5	LC	0	5	6.50861	Yes
984	Anairetes agraphia	Bird	Passeriformes	Tyrannidae	69424	18.1232	LC	0	18.1232	6.43005	No
985	Anairetes alpinus	Bird	Passeriformes	Tyrannidae	28845	22.2015	EN	17.5	39.7015	15.1118	No
986	Anairetes flavirostris	Bird	Passeriformes	Tyrannidae	388066	5	LC	0	5	5.68975	Yes
987	Anairetes nigrocristatus	Bird	Passeriformes	Tyrannidae	175952	7.41688	LC	0	7.41688	7.00475	No
988	Anairetes parulus	Bird	Passeriformes	Tyrannidae	237062	5	LC	0	5	9.37434	Yes
989	Anairetes reguloides	Bird	Passeriformes	Tyrannidae	221223	5	LC	0	5	4.83675	No
990	Arundinicola leucocephala	Bird	Passeriformes	Tyrannidae	50853	19.9896	LC	0	19.9896	34.7629	Yes
991	Attila bolivianus	Bird	Passeriformes	Tyrannidae	89072	16.1485	LC	0	16.1485	37.3204	Yes
992	Attila cinnamomeus	Bird	Passeriformes	Tyrannidae	96891	15.3627	LC	0	15.3627	22.6564	Yes
993	Attila citriniventris	Bird	Passeriformes	Tyrannidae	214513	5	LC	0	5	11.0823	Yes
994	Attila spadiceus	Bird	Passeriformes	Tyrannidae	246755	5	LC	0	5	30.8375	Yes
995	Camptostoma obsoletum	Bird	Passeriformes	Tyrannidae	273738	5	LC	0	5	7.93131	Yes
996	Capsiempis flaveola	Bird	Passeriformes	Tyrannidae	8808	24.2153	LC	0	24.2153	35.252	Yes
997	Cnemarchus erythropygius	Bird	Passeriformes	Tyrannidae	191715	5.83266	LC	0	5.83266	7.40996	Yes
998	Cnemotriccus fuscatus	Bird	Passeriformes	Tyrannidae	235963	5	LC	0	5	23.0405	Yes
999	Colonia colonus	Bird	Passeriformes	Tyrannidae	171843	7.82985	LC	0	7.82985	36.389	Yes
1000	Conopias cinchoneti	Bird	Passeriformes	Tyrannidae	161176	8.90191	VU	10	18.9019	30.3984	Yes
1001	Contopus cinereus	Bird	Passeriformes	Tyrannidae	228736	5	LC	0	5	6.20497	Yes
1002	Contopus fumigatus	Bird	Passeriformes	Tyrannidae	114421	13.6009	LC	0	13.6009	20.6133	Yes
1003	Contopus virens	Bird	Passeriformes	Tyrannidae	141690	10.8603	LC	0	10.8603	32.2429	Yes
1004	Corythopis torquatus	Bird	Passeriformes	Tyrannidae	416357	5	LC	0	5	29.5448	Yes
1005	Elaenia albiceps	Bird	Passeriformes	Tyrannidae	403140	5	LC	0	5	14.4687	Yes
1006	Elaenia chiriquensis	Bird	Passeriformes	Tyrannidae	152473	9.77658	LC	0	9.77658	24.603	Yes
1007	Elaenia flavogaster	Bird	Passeriformes	Tyrannidae	213330	5	LC	0	5	28.5047	Yes
1008	Elaenia gigas	Bird	Passeriformes	Tyrannidae	261356	5	LC	0	5	29.1878	Yes
1009	Elaenia obscura	Bird	Passeriformes	Tyrannidae	220766	5	LC	0	5	13.5863	Yes
1010	Elaenia pallatangae	Bird	Passeriformes	Tyrannidae	151286	9.89588	LC	0	9.89588	12.0454	Yes
1011	Euscarthmus meloryphus	Bird	Passeriformes	Tyrannidae	124796	12.5582	LC	0	12.5582	3.58665	No
1012	Hemitriccus flammulatus	Bird	Passeriformes	Tyrannidae	59711	19.0994	LC	0	19.0994	44.7388	Yes
1013	Hemitriccus granadensis	Bird	Passeriformes	Tyrannidae	79366	17.124	LC	0	17.124	11.1421	No
1014	Hemitriccus griseipectus	Bird	Passeriformes	Tyrannidae	65688	18.4987	LC	0	18.4987	50.5024	Yes
1015	Hemitriccus iohannis	Bird	Passeriformes	Tyrannidae	58163	19.255	LC	0	19.255	44.5249	Yes
1016	Hirundinea ferruginea	Bird	Passeriformes	Tyrannidae	158587	9.16211	LC	0	9.16211	25.2221	Yes
1017	Knipolegus aterrimus	Bird	Passeriformes	Tyrannidae	153673	9.65598	LC	0	9.65598	10.1983	Yes
1018	Knipolegus poecilurus	Bird	Passeriformes	Tyrannidae	271393	5	LC	0	5	16.3188	Yes
1019	Lathrotriccus euleri	Bird	Passeriformes	Tyrannidae	287134	5	LC	0	5	35.7735	Yes
1020	Lathrotriccus griseipectus	Bird	Passeriformes	Tyrannidae	41998	20.8796	VU	10	30.8796	8.74089	No
1021	Legatus leucophaius	Bird	Passeriformes	Tyrannidae	131878	11.8464	LC	0	11.8464	26.8437	Yes
1022	Leptopogon amaurocephalus	Bird	Passeriformes	Tyrannidae	266030	5	LC	0	5	33.0974	Yes
1023	Leptopogon superciliaris	Bird	Passeriformes	Tyrannidae	230394	5	LC	0	5	28.9061	Yes
1024	Leptopogon taczanowskii	Bird	Passeriformes	Tyrannidae	128690	12.1668	NT	5	17.1668	22.5798	Yes
1025	Lessonia oreas	Bird	Passeriformes	Tyrannidae	329230	5	LC	0	5	7.19467	Yes
1026	Lophotriccus pileatus	Bird	Passeriformes	Tyrannidae	135691	11.4632	LC	0	11.4632	28.5347	Yes
1027	Lophotriccus vitiosus	Bird	Passeriformes	Tyrannidae	212751	5	LC	0	5	12.3229	Yes
1028	Mecocerculus leucophrys	Bird	Passeriformes	Tyrannidae	240885	5	LC	0	5	13.7659	Yes
1029	Mecocerculus poecilocercus	Bird	Passeriformes	Tyrannidae	208432	5	LC	0	5	12.9534	Yes
1030	Mecocerculus stictopterus	Bird	Passeriformes	Tyrannidae	202856	5	LC	0	5	15.0067	Yes
1031	Megarynchus pitangua	Bird	Passeriformes	Tyrannidae	88224	16.2338	LC	0	16.2338	27.0063	Yes
1032	Mionectes macconnelli	Bird	Passeriformes	Tyrannidae	80539	17.0061	LC	0	17.0061	40.3904	Yes
1033	Mionectes oleagineus	Bird	Passeriformes	Tyrannidae	276403	5	LC	0	5	26.558	Yes
1034	Mionectes olivaceus	Bird	Passeriformes	Tyrannidae	179489	7.06141	LC	0	7.06141	34.352	Yes
1035	Mionectes striaticollis	Bird	Passeriformes	Tyrannidae	167003	8.31628	LC	0	8.31628	23.1666	Yes
1036	Mitrephanes olivaceus	Bird	Passeriformes	Tyrannidae	212292	5	LC	0	5	20.9862	Yes
1037	Muscigralla brevicauda	Bird	Passeriformes	Tyrannidae	130816	11.9532	LC	0	11.9532	4.32439	No
1038	Muscisaxicola albifrons	Bird	Passeriformes	Tyrannidae	252586	5	LC	0	5	7.50002	Yes
1039	Muscisaxicola flavinucha	Bird	Passeriformes	Tyrannidae	415986	5	LC	0	5	6.18579	Yes
1040	Muscisaxicola fluviatilis	Bird	Passeriformes	Tyrannidae	145474	10.48	LC	0	10.48	32.911	Yes
1041	Muscisaxicola griseus	Bird	Passeriformes	Tyrannidae	228237	5	LC	0	5	7.93298	Yes
1042	Muscisaxicola juninensis	Bird	Passeriformes	Tyrannidae	272957	5	LC	0	5	7.78694	Yes
1043	Muscisaxicola maclovianus	Bird	Passeriformes	Tyrannidae	94030	15.6503	LC	0	15.6503	2.82463	No
1044	Muscisaxicola maculirostris	Bird	Passeriformes	Tyrannidae	273017	5	LC	0	5	3.92247	No
1045	Muscisaxicola rufivertex	Bird	Passeriformes	Tyrannidae	360039	5	LC	0	5	6.75705	Yes
1046	Myiarchus cephalotes	Bird	Passeriformes	Tyrannidae	99008	15.1499	LC	0	15.1499	24.6293	Yes
1047	Myiarchus ferox	Bird	Passeriformes	Tyrannidae	177261	7.28533	LC	0	7.28533	35.5679	Yes
1048	Myiarchus phaeocephalus	Bird	Passeriformes	Tyrannidae	91465	15.908	LC	0	15.908	4.94069	No
1049	Myiarchus semirufus	Bird	Passeriformes	Tyrannidae	96199	15.4323	EN	17.5	32.9323	4.09672	No
1050	Myiarchus tuberculifer	Bird	Passeriformes	Tyrannidae	258003	5	LC	0	5	25.3342	Yes
1051	Myiarchus tyrannulus	Bird	Passeriformes	Tyrannidae	83063	16.7525	LC	0	16.7525	23.9698	Yes
1052	Myiodynastes bairdii	Bird	Passeriformes	Tyrannidae	89202	16.1355	LC	0	16.1355	3.51674	No
1053	Myiodynastes chrysocephalus	Bird	Passeriformes	Tyrannidae	76130	17.4492	LC	0	17.4492	33.8277	Yes
1054	Myiodynastes maculatus	Bird	Passeriformes	Tyrannidae	223542	5	LC	0	5	32.0656	Yes
1055	Myiopagis caniceps	Bird	Passeriformes	Tyrannidae	455843	5	LC	0	5	20.6538	Yes
1056	Myiopagis flavivertex	Bird	Passeriformes	Tyrannidae	171225	7.89196	LC	0	7.89196	18.3799	Yes
1057	Myiopagis gaimardii	Bird	Passeriformes	Tyrannidae	250579	5	LC	0	5	28.7953	Yes
1058	Myiopagis subplacens	Bird	Passeriformes	Tyrannidae	19722	23.1184	LC	0	23.1184	12.8283	No
1059	Myiophobus cryptoxanthus	Bird	Passeriformes	Tyrannidae	25825	22.505	LC	0	22.505	13.2004	No
1060	Myiophobus fasciatus	Bird	Passeriformes	Tyrannidae	275720	5	LC	0	5	16.9473	Yes
1061	Myiophobus flavicans	Bird	Passeriformes	Tyrannidae	60667	19.0033	LC	0	19.0033	20.868	Yes
1062	Myiornis ecaudatus	Bird	Passeriformes	Tyrannidae	449150	5	LC	0	5	28.1173	Yes
1063	Myiotheretes fumigatus	Bird	Passeriformes	Tyrannidae	91990	15.8553	LC	0	15.8553	13.096	No
1064	Myiotheretes fuscorufus	Bird	Passeriformes	Tyrannidae	311312	5	LC	0	5	12.1858	Yes
1065	Myiotheretes striaticollis	Bird	Passeriformes	Tyrannidae	366104	5	LC	0	5	10.0406	Yes
1066	Myiotriccus ornatus	Bird	Passeriformes	Tyrannidae	81101	16.9496	LC	0	16.9496	38.6456	Yes
1067	Myiozetetes cayanensis	Bird	Passeriformes	Tyrannidae	49341	20.1416	LC	0	20.1416	27.4457	Yes
1068	Myiozetetes granadensis	Bird	Passeriformes	Tyrannidae	177879	7.22322	LC	0	7.22322	29.1395	Yes
1069	Myiozetetes luteiventris	Bird	Passeriformes	Tyrannidae	219288	5	LC	0	5	25.1354	Yes
1070	Myiozetetes similis	Bird	Passeriformes	Tyrannidae	182938	6.71477	LC	0	6.71477	27.0321	Yes
1071	Nephelomyias ochraceiventris	Bird	Passeriformes	Tyrannidae	207711	5	LC	0	5	16.3867	Yes
1072	Ochthoeca cinnamomeiventris	Bird	Passeriformes	Tyrannidae	124478	12.5902	LC	0	12.5902	15.6108	Yes
1073	Ochthoeca frontalis	Bird	Passeriformes	Tyrannidae	327403	5	LC	0	5	12.2561	Yes
1074	Ochthoeca fumicolor	Bird	Passeriformes	Tyrannidae	212184	5	LC	0	5	10.7402	Yes
1075	Ochthoeca leucophrys	Bird	Passeriformes	Tyrannidae	202568	5	LC	0	5	6.61062	Yes
1076	Ochthoeca oenanthoides	Bird	Passeriformes	Tyrannidae	349979	5	LC	0	5	5.80949	Yes
1077	Ochthoeca piurae	Bird	Passeriformes	Tyrannidae	66743	18.3927	NT	5	23.3927	4.21168	No
1078	Ochthoeca rufipectoralis	Bird	Passeriformes	Tyrannidae	187712	6.23497	LC	0	6.23497	11.5912	Yes
1079	Ochthornis littoralis	Bird	Passeriformes	Tyrannidae	96978	15.354	LC	0	15.354	36.9269	Yes
1080	Onychorhynchus coronatus	Bird	Passeriformes	Tyrannidae	137157	11.3159	LC	0	11.3159	32.9389	Yes
1081	Ornithion inerme	Bird	Passeriformes	Tyrannidae	155522	9.47015	LC	0	9.47015	41.1871	Yes
1082	Phyllomyias cinereiceps	Bird	Passeriformes	Tyrannidae	49763	20.0992	LC	0	20.0992	27.6892	Yes
1083	Phyllomyias griseiceps	Bird	Passeriformes	Tyrannidae	120998	12.9399	LC	0	12.9399	35.8535	Yes
1084	Phyllomyias nigrocapillus	Bird	Passeriformes	Tyrannidae	82139	16.8453	LC	0	16.8453	12.2743	No
1085	Phyllomyias plumbeiceps	Bird	Passeriformes	Tyrannidae	404556	5	LC	0	5	19.2374	Yes
1086	Phyllomyias sclateri	Bird	Passeriformes	Tyrannidae	23845	22.704	LC	0	22.704	21.3965	No
1087	Phyllomyias uropygialis	Bird	Passeriformes	Tyrannidae	277381	5	LC	0	5	9.34887	Yes
1088	Phylloscartes ophthalmicus	Bird	Passeriformes	Tyrannidae	125943	12.4429	LC	0	12.4429	28.7678	Yes
1089	Phylloscartes parkeri	Bird	Passeriformes	Tyrannidae	100739	14.976	LC	0	14.976	37.9466	Yes
1090	Phylloscartes poecilotis	Bird	Passeriformes	Tyrannidae	93841	15.6692	LC	0	15.6692	26.1496	Yes
1091	Phylloscartes ventralis	Bird	Passeriformes	Tyrannidae	124954	12.5423	LC	0	12.5423	22.7756	Yes
1092	Pitangus lictor	Bird	Passeriformes	Tyrannidae	154383	9.58462	LC	0	9.58462	34.0847	Yes
1093	Pitangus sulphuratus	Bird	Passeriformes	Tyrannidae	129785	12.0568	LC	0	12.0568	26.567	Yes
1094	Platyrinchus coronatus	Bird	Passeriformes	Tyrannidae	378797	5	LC	0	5	32.9527	Yes
1095	Platyrinchus mystaceus	Bird	Passeriformes	Tyrannidae	246715	5	LC	0	5	31.3605	Yes
1096	Platyrinchus platyrhynchos	Bird	Passeriformes	Tyrannidae	140328	10.9972	LC	0	10.9972	39.4754	Yes
1097	Poecilotriccus albifacies	Bird	Passeriformes	Tyrannidae	39903	21.0902	LC	0	21.0902	48.7758	Yes
1098	Poecilotriccus latirostris	Bird	Passeriformes	Tyrannidae	301824	5	LC	0	5	34.107	Yes
1099	Poecilotriccus luluae	Bird	Passeriformes	Tyrannidae	15299	23.5629	EN	17.5	41.0629	20.1647	No
1100	Poecilotriccus plumbeiceps	Bird	Passeriformes	Tyrannidae	301823	5	LC	0	5	17.8701	Yes
1101	Poecilotriccus pulchellus	Bird	Passeriformes	Tyrannidae	104131	14.6351	LC	0	14.6351	34.5142	Yes
1102	Polioxolmis rufipennis	Bird	Passeriformes	Tyrannidae	195527	5.44955	LC	0	5.44955	6.62619	Yes
1103	Pseudelaenia leucospodia	Bird	Passeriformes	Tyrannidae	83483	16.7103	LC	0	16.7103	3.39949	No
1104	Pseudotriccus pelzelni	Bird	Passeriformes	Tyrannidae	91815	15.8729	LC	0	15.8729	26.7582	Yes
1105	Pseudotriccus ruficeps	Bird	Passeriformes	Tyrannidae	89205	16.1352	LC	0	16.1352	11.2023	No
1106	Pyrocephalus rubinus	Bird	Passeriformes	Tyrannidae	316486	5	LC	0	5	11.2428	Yes
1107	Pyrrhomyias cinnamomeus	Bird	Passeriformes	Tyrannidae	261292	5	LC	0	5	16.9355	Yes
1108	Ramphotrigon fuscicauda	Bird	Passeriformes	Tyrannidae	71212	17.9435	LC	0	17.9435	43.9856	Yes
1109	Ramphotrigon ruficauda	Bird	Passeriformes	Tyrannidae	251043	5	LC	0	5	29.5766	Yes
1110	Rhynchocyclus fulvipectus	Bird	Passeriformes	Tyrannidae	91270	15.9276	LC	0	15.9276	32.0686	Yes
1111	Rhytipterna simplex	Bird	Passeriformes	Tyrannidae	225087	5	LC	0	5	35.3854	Yes
1112	Satrapa icterophrys	Bird	Passeriformes	Tyrannidae	77822	17.2792	LC	0	17.2792	28.2786	Yes
1113	Serpophaga cinerea	Bird	Passeriformes	Tyrannidae	231388	5	LC	0	5	19.2983	Yes
1114	Serpophaga hypoleuca	Bird	Passeriformes	Tyrannidae	126646	12.3723	LC	0	12.3723	26.8844	Yes
1115	Sirystes sibilator	Bird	Passeriformes	Tyrannidae	278945	5	LC	0	5	35.6422	Yes
1116	Tachuris rubrigastra	Bird	Passeriformes	Tyrannidae	136051	11.427	LC	0	11.427	4.24694	No
1117	Terenotriccus erythrurus	Bird	Passeriformes	Tyrannidae	227368	5	LC	0	5	22.2784	Yes
1118	Todirostrum chrysocrotaphum	Bird	Passeriformes	Tyrannidae	280697	5	LC	0	5	30.5685	Yes
1119	Todirostrum cinereum	Bird	Passeriformes	Tyrannidae	189835	6.02161	LC	0	6.02161	15.534	Yes
1120	Todirostrum maculatum	Bird	Passeriformes	Tyrannidae	97704	15.281	LC	0	15.281	33.0775	Yes
1121	Tolmomyias assimilis	Bird	Passeriformes	Tyrannidae	210303	5	LC	0	5	33.184	Yes
1122	Tolmomyias flaviventris	Bird	Passeriformes	Tyrannidae	200558	5	LC	0	5	31.0673	Yes
1123	Tolmomyias poliocephalus	Bird	Passeriformes	Tyrannidae	150263	9.99869	LC	0	9.99869	37.9268	Yes
1124	Tumbezia salvini	Bird	Passeriformes	Tyrannidae	32931	21.7909	NT	5	26.7909	5.07425	No
1125	Tyrannopsis sulphurea	Bird	Passeriformes	Tyrannidae	278192	5	LC	0	5	27.7355	Yes
1126	Tyrannulus elatus	Bird	Passeriformes	Tyrannidae	216328	5	LC	0	5	26.5574	Yes
1127	Tyrannus melancholicus	Bird	Passeriformes	Tyrannidae	306030	5	LC	0	5	20.678	Yes
1128	Tyrannus niveigularis	Bird	Passeriformes	Tyrannidae	49439	20.1318	LC	0	20.1318	2.85807	No
1129	Tyrannus savana	Bird	Passeriformes	Tyrannidae	41700	20.9095	LC	0	20.9095	39.6906	Yes
1130	Tyrannus tyrannus	Bird	Passeriformes	Tyrannidae	219208	5	LC	0	5	29.9341	Yes
1131	Zimmerius bolivianus	Bird	Passeriformes	Tyrannidae	185372	6.47015	LC	0	6.47015	27.5576	Yes
1132	Zimmerius chrysops	Bird	Passeriformes	Tyrannidae	66539	18.4132	LC	0	18.4132	8.10652	No
1133	Zimmerius gracilipes	Bird	Passeriformes	Tyrannidae	140286	11.0014	LC	0	11.0014	33.6477	Yes
1134	Zimmerius villarejoi	Bird	Passeriformes	Tyrannidae	447245	5	VU	10	15	13.5353	No
1135	Zimmerius viridiflavus	Bird	Passeriformes	Tyrannidae	194661	5.53658	LC	0	5.53658	26.2672	Yes
1136	Cyclarhis gujanensis	Bird	Passeriformes	Vireonidae	186700	6.33668	LC	0	6.33668	14.6277	Yes
1137	Hylophilus hypoxanthus	Bird	Passeriformes	Vireonidae	203396	5	LC	0	5	27.7464	Yes
1138	Hylophilus ochraceiceps	Bird	Passeriformes	Vireonidae	368899	5	LC	0	5	26.842	Yes
1139	Hylophilus olivaceus	Bird	Passeriformes	Vireonidae	68734	18.1926	NT	5	23.1926	24.7592	Yes
1140	Vireo leucophrys	Bird	Passeriformes	Vireonidae	100115	15.0387	LC	0	15.0387	22.0806	Yes
1141	Vireo olivaceus	Bird	Passeriformes	Vireonidae	174443	7.56854	LC	0	7.56854	21.8788	Yes
1142	Vireolanius leucotis	Bird	Passeriformes	Vireonidae	224443	5	LC	0	5	35.0276	Yes
1143	Agamia agami	Bird	Pelecaniformes	Ardeidae	192027	5.80131	VU	10	15.8013	34.7764	Yes
1144	Ardea alba	Bird	Pelecaniformes	Ardeidae	258973	5	LC	0	5	19.2592	Yes
1145	Ardea cocoi	Bird	Pelecaniformes	Ardeidae	214399	5	LC	0	5	26.0696	Yes
1146	Bubulcus ibis	Bird	Pelecaniformes	Ardeidae	383755	5	LC	0	5	15.0005	Yes
1147	Butorides striata	Bird	Pelecaniformes	Ardeidae	227954	5	LC	0	5	21.6285	Yes
1148	Cochlearius cochlearius	Bird	Pelecaniformes	Ardeidae	162178	8.80121	LC	0	8.80121	37.888	Yes
1149	Egretta caerulea	Bird	Pelecaniformes	Ardeidae	178555	7.15528	LC	0	7.15528	17.8953	Yes
1150	Egretta thula	Bird	Pelecaniformes	Ardeidae	222672	5	LC	0	5	20.9865	Yes
1151	Egretta tricolor	Bird	Pelecaniformes	Ardeidae	25669	22.5207	LC	0	22.5207	1.52324	No
1152	Ixobrychus exilis	Bird	Pelecaniformes	Ardeidae	194757	5.52693	LC	0	5.52693	15.1984	Yes
1153	Nycticorax nycticorax	Bird	Pelecaniformes	Ardeidae	531447	5	LC	0	5	10.1905	Yes
1154	Pilherodius pileatus	Bird	Pelecaniformes	Ardeidae	164341	8.58382	LC	0	8.58382	32.6212	Yes
1155	Tigrisoma fasciatum	Bird	Pelecaniformes	Ardeidae	234079	5	LC	0	5	29.2858	Yes
1156	Tigrisoma lineatum	Bird	Pelecaniformes	Ardeidae	157093	9.31226	LC	0	9.31226	39.7841	Yes
1157	Mesembrinibis cayennensis	Bird	Pelecaniformes	Threskiornithidae	171123	7.90221	LC	0	7.90221	38.0446	Yes
1158	Theristicus melanopis	Bird	Pelecaniformes	Threskiornithidae	437198	5	LC	0	5	6.63612	Yes
1159	Phoenicopterus chilensis	Bird	Phoenicopteriformes	Phoenicopteridae	269634	5	NT	5	10	6.03744	No
1160	Capito auratus	Bird	Piciformes	Capitonidae	174881	7.52452	LC	0	7.52452	26.4774	Yes
1161	Capito aurovirens	Bird	Piciformes	Capitonidae	51046	19.9703	LC	0	19.9703	30.9407	Yes
1162	Eubucco richardsoni	Bird	Piciformes	Capitonidae	169080	8.10754	LC	0	8.10754	32.985	Yes
1163	Eubucco tucinkae	Bird	Piciformes	Capitonidae	58705	19.2005	LC	0	19.2005	45.2943	Yes
1164	Eubucco versicolor	Bird	Piciformes	Capitonidae	170242	7.99075	NT	5	12.9908	26.4148	Yes
1165	Campephilus haematogaster	Bird	Piciformes	Picidae	180214	6.98854	LC	0	6.98854	22.5776	Yes
1166	Campephilus melanoleucos	Bird	Piciformes	Picidae	236156	5	LC	0	5	27.6737	Yes
1167	Campephilus rubricollis	Bird	Piciformes	Picidae	212840	5	LC	0	5	28.1714	Yes
1168	Celeus elegans	Bird	Piciformes	Picidae	189733	6.03186	LC	0	6.03186	26.3918	Yes
1169	Celeus flavus	Bird	Piciformes	Picidae	105500	14.4975	LC	0	14.4975	35.9412	Yes
1170	Celeus grammicus	Bird	Piciformes	Picidae	116065	13.4357	LC	0	13.4357	35.5947	Yes
1171	Celeus spectabilis	Bird	Piciformes	Picidae	106419	14.4051	LC	0	14.4051	42.6644	Yes
1172	Celeus torquatus	Bird	Piciformes	Picidae	114422	13.6008	LC	0	13.6008	39.4111	Yes
1173	Colaptes atricollis	Bird	Piciformes	Picidae	162688	8.74995	LC	0	8.74995	5.60705	No
1174	Colaptes punctigula	Bird	Piciformes	Picidae	319899	5	LC	0	5	24.3558	Yes
1175	Colaptes rivolii	Bird	Piciformes	Picidae	291458	5	LC	0	5	15.8702	Yes
1176	Colaptes rubiginosus	Bird	Piciformes	Picidae	254767	5	LC	0	5	18.4898	Yes
1177	Colaptes rupicola	Bird	Piciformes	Picidae	181988	6.81025	LC	0	6.81025	6.59659	No
1178	Dryocopus lineatus	Bird	Piciformes	Picidae	260324	5	LC	0	5	25.655	Yes
1179	Melanerpes cruentatus	Bird	Piciformes	Picidae	159697	9.05055	LC	0	9.05055	28.1201	Yes
1180	Picoides fumigatus	Bird	Piciformes	Picidae	189458	6.0595	LC	0	6.0595	8.68425	Yes
1181	Piculus chrysochloros	Bird	Piciformes	Picidae	106946	14.3522	LC	0	14.3522	34.8522	Yes
1182	Piculus flavigula	Bird	Piciformes	Picidae	225084	5	LC	0	5	15.743	Yes
1183	Piculus leucolaemus	Bird	Piciformes	Picidae	207981	5	LC	0	5	36.1596	Yes
1184	Picumnus aurifrons	Bird	Piciformes	Picidae	504750	5	LC	0	5	29.6882	Yes
1185	Picumnus castelnau	Bird	Piciformes	Picidae	25667	22.5209	LC	0	22.5209	22.9478	Yes
1186	Picumnus dorbignyanus	Bird	Piciformes	Picidae	149563	10.069	LC	0	10.069	18.0091	Yes
1187	Picumnus lafresnayi	Bird	Piciformes	Picidae	215878	5	LC	0	5	28.5282	Yes
1188	Picumnus rufiventris	Bird	Piciformes	Picidae	279332	5	LC	0	5	38.9744	Yes
1189	Picumnus sclateri	Bird	Piciformes	Picidae	130443	11.9907	LC	0	11.9907	3.68513	No
1190	Picumnus steindachneri	Bird	Piciformes	Picidae	20247	23.0656	EN	17.5	40.5656	16.2394	No
1191	Picumnus subtilis	Bird	Piciformes	Picidae	40059	21.0745	LC	0	21.0745	47.425	Yes
1192	Veniliornis affinis	Bird	Piciformes	Picidae	147233	10.3032	LC	0	10.3032	37.3517	Yes
1193	Veniliornis callonotus	Bird	Piciformes	Picidae	84398	16.6183	LC	0	16.6183	3.56051	No
1194	Veniliornis nigriceps	Bird	Piciformes	Picidae	270298	5	LC	0	5	13.6631	Yes
1195	Veniliornis passerinus	Bird	Piciformes	Picidae	369021	5	LC	0	5	30.3736	Yes
1196	Andigena hypoglauca	Bird	Piciformes	Ramphastidae	253780	5	NT	5	10	15.619	Yes
1197	Aulacorhynchus coeruleicinctis	Bird	Piciformes	Ramphastidae	212622	5	LC	0	5	19.0648	Yes
1198	Aulacorhynchus derbianus	Bird	Piciformes	Ramphastidae	220726	5	LC	0	5	32.2776	Yes
1199	Aulacorhynchus prasinus	Bird	Piciformes	Ramphastidae	224703	5	LC	0	5	34.0294	Yes
1200	Pteroglossus azara	Bird	Piciformes	Ramphastidae	280488	5	LC	0	5	35.9481	Yes
1201	Pteroglossus beauharnaesii	Bird	Piciformes	Ramphastidae	138885	11.1422	LC	0	11.1422	30.2387	Yes
1202	Pteroglossus castanotis	Bird	Piciformes	Ramphastidae	155086	9.51397	LC	0	9.51397	30.1439	Yes
1203	Pteroglossus inscriptus	Bird	Piciformes	Ramphastidae	298985	5	LC	0	5	28.3436	Yes
1204	Pteroglossus pluricinctus	Bird	Piciformes	Ramphastidae	122347	12.8043	LC	0	12.8043	7.34795	No
1205	Ramphastos tucanus	Bird	Piciformes	Ramphastidae	117906	13.2507	LC	0	13.2507	29.8161	Yes
1206	Ramphastos vitellinus	Bird	Piciformes	Ramphastidae	166535	8.36332	LC	0	8.36332	26.9859	Yes
1207	Selenidera reinwardtii	Bird	Piciformes	Ramphastidae	280111	5	LC	0	5	29.2609	Yes
1208	Podiceps major	Bird	Podicipediformes	Podicipedidae	50837	19.9913	LC	0	19.9913	4.29805	No
1209	Podiceps occipitalis	Bird	Podicipediformes	Podicipedidae	364643	5	LC	0	5	6.89798	Yes
1210	Podiceps taczanowskii	Bird	Podicipediformes	Podicipedidae	6184	24.479	CR	25	49.479	14.1171	No
1211	Podilymbus podiceps	Bird	Podicipediformes	Podicipedidae	26797	22.4073	LC	0	22.4073	2.54879	No
1212	Rollandia microptera	Bird	Podicipediformes	Podicipedidae	10952	23.9998	EN	17.5	41.4998	5.65194	No
1213	Rollandia rolland	Bird	Podicipediformes	Podicipedidae	192663	5.73739	LC	0	5.73739	4.77881	No
1214	Tachybaptus dominicus	Bird	Podicipediformes	Podicipedidae	112011	13.8431	LC	0	13.8431	40.2398	Yes
1215	Amazona amazonica	Bird	Psittaciformes	Psittacidae	91647	15.8897	LC	0	15.8897	31.4718	Yes
1216	Amazona farinosa	Bird	Psittaciformes	Psittacidae	172354	7.77849	LC	0	7.77849	31.983	Yes
1217	Amazona festiva	Bird	Psittaciformes	Psittacidae	58139	19.2574	VU	10	29.2574	44.5845	Yes
1218	Amazona mercenarius	Bird	Psittaciformes	Psittacidae	165313	8.48613	LC	0	8.48613	24.0296	Yes
1219	Amazona ochrocephala	Bird	Psittaciformes	Psittacidae	133542	11.6792	LC	0	11.6792	37.0041	Yes
1220	Ara ararauna	Bird	Psittaciformes	Psittacidae	108668	14.1791	LC	0	14.1791	35.798	Yes
1221	Ara chloropterus	Bird	Psittaciformes	Psittacidae	96979	15.3539	LC	0	15.3539	38.7043	Yes
1222	Ara macao	Bird	Psittaciformes	Psittacidae	143347	10.6938	LC	0	10.6938	34.9767	Yes
1223	Ara militaris	Bird	Psittaciformes	Psittacidae	133101	11.7235	VU	10	21.7235	32.0899	Yes
1224	Ara severus	Bird	Psittaciformes	Psittacidae	144397	10.5882	LC	0	10.5882	31.8511	Yes
1225	Aratinga erythrogenys	Bird	Psittaciformes	Psittacidae	97715	15.2799	NT	5	20.2799	4.54997	No
1226	Aratinga leucophthalma	Bird	Psittaciformes	Psittacidae	175152	7.49729	LC	0	7.49729	31.5731	Yes
1227	Aratinga mitrata	Bird	Psittaciformes	Psittacidae	91360	15.9186	LC	0	15.9186	9.88398	No
1228	Aratinga weddellii	Bird	Psittaciformes	Psittacidae	122352	12.8038	LC	0	12.8038	29.4903	Yes
1229	Bolborhynchus lineola	Bird	Psittaciformes	Psittacidae	223308	5	LC	0	5	16.1293	Yes
1230	Bolborhynchus orbygnesius	Bird	Psittaciformes	Psittacidae	209538	5	LC	0	5	8.48295	Yes
1231	Brotogeris cyanoptera	Bird	Psittaciformes	Psittacidae	119815	13.0588	LC	0	13.0588	28.897	Yes
1232	Brotogeris pyrrhoptera	Bird	Psittaciformes	Psittacidae	12964	23.7976	EN	17.5	41.2976	14.6328	No
1233	Brotogeris sanctithomae	Bird	Psittaciformes	Psittacidae	135569	11.4755	LC	0	11.4755	36.6131	Yes
1234	Brotogeris versicolurus	Bird	Psittaciformes	Psittacidae	63029	18.7659	LC	0	18.7659	35.1045	Yes
1235	Forpus coelestis	Bird	Psittaciformes	Psittacidae	138996	11.1311	LC	0	11.1311	3.86846	No
1236	Forpus modestus	Bird	Psittaciformes	Psittacidae	68424	18.2237	LC	0	18.2237	40.3616	Yes
1237	Forpus xanthops	Bird	Psittaciformes	Psittacidae	221313	5	VU	10	15	6.86087	No
1238	Forpus xanthopterygius	Bird	Psittaciformes	Psittacidae	104057	14.6425	LC	0	14.6425	32.067	Yes
1239	Graydidascalus brachyurus	Bird	Psittaciformes	Psittacidae	93094	15.7443	LC	0	15.7443	33.6391	Yes
1240	Leptosittaca branickii	Bird	Psittaciformes	Psittacidae	151408	9.88362	VU	10	19.8836	6.98972	No
1241	Nannopsittaca dachilleae	Bird	Psittaciformes	Psittacidae	81393	16.9203	NT	5	21.9203	28.8698	Yes
1242	Orthopsittaca manilata	Bird	Psittaciformes	Psittacidae	101955	14.8538	LC	0	14.8538	36.7731	Yes
1243	Pionites leucogaster	Bird	Psittaciformes	Psittacidae	298570	5	VU	10	15	30.7646	Yes
1244	Pionites melanocephalus	Bird	Psittaciformes	Psittacidae	177299	7.28151	LC	0	7.28151	16.5274	Yes
1245	Pionus menstruus	Bird	Psittaciformes	Psittacidae	180485	6.96131	LC	0	6.96131	30.4574	Yes
1246	Pionus sordidus	Bird	Psittaciformes	Psittacidae	17125	23.3794	LC	0	23.3794	18.5343	No
1247	Pionus tumultuosus	Bird	Psittaciformes	Psittacidae	274806	5	LC	0	5	16.5855	Yes
1248	Primolius couloni	Bird	Psittaciformes	Psittacidae	151440	9.8804	VU	10	19.8804	25.0258	Yes
1249	Psilopsiagon aurifrons	Bird	Psittaciformes	Psittacidae	316693	5	LC	0	5	5.20567	Yes
1250	Pyrilia barrabandi	Bird	Psittaciformes	Psittacidae	111145	13.9302	NT	5	18.9302	35.8181	Yes
1251	Pyrrhura melanura	Bird	Psittaciformes	Psittacidae	188023	6.20372	LC	0	6.20372	12.3379	Yes
1252	Pyrrhura roseifrons	Bird	Psittaciformes	Psittacidae	266366	5	LC	0	5	36.585	Yes
1253	Pyrrhura rupicola	Bird	Psittaciformes	Psittacidae	118775	13.1633	NT	5	18.1633	40.0362	Yes
1254	Athene cunicularia	Bird	Strigiformes	Strigidae	203057	5	LC	0	5	5.03701	Yes
1255	Ciccaba albitarsis	Bird	Strigiformes	Strigidae	249658	5	LC	0	5	13.0655	Yes
1256	Ciccaba huhula	Bird	Strigiformes	Strigidae	187561	6.25015	LC	0	6.25015	34.4421	Yes
1257	Ciccaba virgata	Bird	Strigiformes	Strigidae	144108	10.6173	LC	0	10.6173	40.9256	Yes
1258	Glaucidium brasilianum	Bird	Strigiformes	Strigidae	132563	11.7776	LC	0	11.7776	28.3035	Yes
1259	Glaucidium hardyi	Bird	Strigiformes	Strigidae	97160	15.3357	LC	0	15.3357	35.142	Yes
1260	Glaucidium jardinii	Bird	Strigiformes	Strigidae	203106	5	LC	0	5	9.91108	Yes
1261	Glaucidium peruanum	Bird	Strigiformes	Strigidae	239371	5	LC	0	5	3.49792	No
1262	Lophostrix cristata	Bird	Strigiformes	Strigidae	298885	5	LC	0	5	28.0606	Yes
1263	Megascops choliba	Bird	Strigiformes	Strigidae	251686	5	LC	0	5	22.8988	Yes
1264	Megascops ingens	Bird	Strigiformes	Strigidae	88969	16.1589	LC	0	16.1589	34.5266	Yes
1265	Megascops roboratus	Bird	Strigiformes	Strigidae	16707	23.4214	LC	0	23.4214	12.1686	No
1266	Megascops watsonii	Bird	Strigiformes	Strigidae	121742	12.8651	LC	0	12.8651	22.5066	Yes
1267	Pulsatrix melanota	Bird	Strigiformes	Strigidae	119583	13.0821	LC	0	13.0821	34.5124	Yes
1268	Pulsatrix perspicillata	Bird	Strigiformes	Strigidae	210583	5	LC	0	5	32.3089	Yes
1269	Tyto alba	Bird	Strigiformes	Tytonidae	334769	5	LC	0	5	5.60805	Yes
1270	Anhinga anhinga	Bird	Suliformes	Anhingidae	165356	8.48181	LC	0	8.48181	38.6336	Yes
1271	Phalacrocorax brasilianus	Bird	Suliformes	Phalacrocoracidae	172238	7.79015	LC	0	7.79015	24.0243	Yes
1272	Phalacrocorax gaimardi	Bird	Suliformes	Phalacrocoracidae	7341	24.3627	NT	5	29.3627	17.1503	No
1273	Crypturellus atrocapillus	Bird	Tinamiformes	Tinamidae	185655	6.44171	NT	5	11.4417	34.7763	Yes
1274	Crypturellus bartletti	Bird	Tinamiformes	Tinamidae	167958	8.2203	LC	0	8.2203	26.3655	Yes
1275	Crypturellus cinereus	Bird	Tinamiformes	Tinamidae	161478	8.87156	LC	0	8.87156	27.2619	Yes
1276	Crypturellus obsoletus	Bird	Tinamiformes	Tinamidae	179818	7.02834	LC	0	7.02834	26.7837	Yes
1277	Crypturellus soui	Bird	Tinamiformes	Tinamidae	192314	5.77246	LC	0	5.77246	26.2638	Yes
1278	Crypturellus tataupa	Bird	Tinamiformes	Tinamidae	199384	5.06191	LC	0	5.06191	20.2363	Yes
1279	Crypturellus transfasciatus	Bird	Tinamiformes	Tinamidae	14379	23.6554	NT	5	28.6554	15.5922	No
1280	Crypturellus undulatus	Bird	Tinamiformes	Tinamidae	169071	8.10844	LC	0	8.10844	30.6771	Yes
1281	Crypturellus variegatus	Bird	Tinamiformes	Tinamidae	258756	5	LC	0	5	32.7134	Yes
1282	Nothocercus nigrocapillus	Bird	Tinamiformes	Tinamidae	101476	14.9019	VU	10	24.9019	18.834	No
1283	Nothoprocta ornata	Bird	Tinamiformes	Tinamidae	151754	9.84884	LC	0	9.84884	7.16686	No
1284	Nothoprocta pentlandii	Bird	Tinamiformes	Tinamidae	321640	5	LC	0	5	5.11099	Yes
1285	Tinamus guttatus	Bird	Tinamiformes	Tinamidae	216974	5	NT	5	10	35.6946	Yes
1286	Tinamus major	Bird	Tinamiformes	Tinamidae	177920	7.2191	NT	5	12.2191	32.5629	Yes
1287	Tinamus tao	Bird	Tinamiformes	Tinamidae	81833	16.8761	VU	10	26.8761	43.5827	Yes
1288	Pharomachrus antisianus	Bird	Trogoniformes	Trogonidae	212021	5	LC	0	5	23.9113	Yes
1289	Pharomachrus auriceps	Bird	Trogoniformes	Trogonidae	166041	8.41296	LC	0	8.41296	20.5064	Yes
1290	Pharomachrus pavoninus	Bird	Trogoniformes	Trogonidae	208909	5	LC	0	5	25.8869	Yes
1291	Trogon collaris	Bird	Trogoniformes	Trogonidae	190317	5.97317	LC	0	5.97317	36.8149	Yes
1292	Trogon curucui	Bird	Trogoniformes	Trogonidae	143993	10.6288	LC	0	10.6288	29.8535	Yes
1293	Trogon melanurus	Bird	Trogoniformes	Trogonidae	87530	16.3035	LC	0	16.3035	32.7065	Yes
1294	Trogon personatus	Bird	Trogoniformes	Trogonidae	228963	5	LC	0	5	20.9711	Yes
1295	Trogon ramonianus	Bird	Trogoniformes	Trogonidae	187991	6.20693	LC	0	6.20693	26.0981	Yes
1296	Trogon viridis	Bird	Trogoniformes	Trogonidae	335745	5	LC	0	5	24.4891	Yes
1297	Agraulis vanillae forbesi	Butterfly	Lepidoptera	Nymphalidae	198347	5.16613	NE	0	5.16613	3.63504	No
1298	Agraulis vanillae maculosa	Butterfly	Lepidoptera	Nymphalidae	318269	5	NE	0	5	14.9371	Yes
1299	Dione glycera	Butterfly	Lepidoptera	Nymphalidae	389295	5	NE	0	5	13.647	Yes
1300	Dione juno andicola	Butterfly	Lepidoptera	Nymphalidae	176473	7.36452	NE	0	7.36452	16.8893	Yes
1301	Dione juno miraculosa	Butterfly	Lepidoptera	Nymphalidae	103942	14.6541	NE	0	14.6541	3.374	No
1302	Dione moneta butleri	Butterfly	Lepidoptera	Nymphalidae	235030	5	NE	0	5	23.4068	Yes
1303	Dryas iulia moderata	Butterfly	Lepidoptera	Nymphalidae	46481	20.429	NE	0	20.429	9.97827	No
1304	Eueides aliphera aliphera	Butterfly	Lepidoptera	Nymphalidae	357536	5	NE	0	5	25.3714	Yes
1305	Eueides aliphera cyllenella	Butterfly	Lepidoptera	Nymphalidae	12577	23.8365	NE	0	23.8365	13.2385	No
1306	Eueides heliconioides heliconioides	Butterfly	Lepidoptera	Nymphalidae	170892	7.92543	NE	0	7.92543	39.7842	Yes
1307	Eueides isabella ecuadorensis	Butterfly	Lepidoptera	Nymphalidae	261703	5	NE	0	5	21.4533	Yes
1308	Eueides lybia olympia	Butterfly	Lepidoptera	Nymphalidae	3691	24.7295	NE	0	24.7295	3.98266	No
1309	Eueides procula edias	Butterfly	Lepidoptera	Nymphalidae	204608	5	NE	0	5	8.40485	Yes
1310	Eueides procula eurysaces	Butterfly	Lepidoptera	Nymphalidae	3547	24.744	NE	0	24.744	7.0764	No
1311	Eueides tales barcellinus	Butterfly	Lepidoptera	Nymphalidae	159596	9.0607	NE	0	9.0607	19.2511	Yes
1312	Eueides tales calathus	Butterfly	Lepidoptera	Nymphalidae	150510	9.97387	NE	0	9.97387	5.74846	No
1313	Heliconius atthis	Butterfly	Lepidoptera	Nymphalidae	14030	23.6905	NE	0	23.6905	16.1796	No
1314	Heliconius burneyi jamesi	Butterfly	Lepidoptera	Nymphalidae	262892	5	NE	0	5	26.2899	Yes
1315	Heliconius charithonia bassleri	Butterfly	Lepidoptera	Nymphalidae	168815	8.13417	NE	0	8.13417	22.3043	Yes
1316	Heliconius clysonymus clysonymus	Butterfly	Lepidoptera	Nymphalidae	67704	18.2961	NE	0	18.2961	13.5649	No
1317	Heliconius clysonymus hygiana	Butterfly	Lepidoptera	Nymphalidae	29027	22.1832	NE	0	22.1832	12.764	No
1318	Heliconius congener aquilionaris	Butterfly	Lepidoptera	Nymphalidae	1780	24.9216	NE	0	24.9216	8.98876	No
1319	Heliconius congener congener	Butterfly	Lepidoptera	Nymphalidae	56088	19.4635	NE	0	19.4635	17.97	No
1320	Heliconius cydno alithea	Butterfly	Lepidoptera	Nymphalidae	1503	24.9494	NE	0	24.9494	17.3653	No
1321	Heliconius cydno zelinde	Butterfly	Lepidoptera	Nymphalidae	645	25	NE	0	25	22.3256	No
1322	Heliconius demeter demeter	Butterfly	Lepidoptera	Nymphalidae	419786	5	NE	0	5	12.8932	Yes
1323	Heliconius egeria homogena	Butterfly	Lepidoptera	Nymphalidae	156472	9.37467	NE	0	9.37467	3.31817	No
1324	Heliconius eleuchia primularis	Butterfly	Lepidoptera	Nymphalidae	16110	23.4814	NE	0	23.4814	6.85289	No
1325	Heliconius elevatus elevatus	Butterfly	Lepidoptera	Nymphalidae	170819	7.93276	NE	0	7.93276	20.4579	Yes
1326	Heliconius elevatus lapis	Butterfly	Lepidoptera	Nymphalidae	84384	16.6197	NE	0	16.6197	45.8985	Yes
1327	Heliconius elevatus taracuanus	Butterfly	Lepidoptera	Nymphalidae	141852	10.844	NE	0	10.844	20.4502	Yes
1328	Heliconius erato amazona	Butterfly	Lepidoptera	Nymphalidae	66883	18.3786	NE	0	18.3786	33.8053	Yes
1329	Heliconius erato cyrbia	Butterfly	Lepidoptera	Nymphalidae	25828	22.5047	NE	0	22.5047	10.9106	No
1330	Heliconius erato dignus	Butterfly	Lepidoptera	Nymphalidae	4878	24.6103	NE	0	24.6103	4.16154	No
1331	Heliconius erato emma	Butterfly	Lepidoptera	Nymphalidae	329116	5	NE	0	5	19.7061	Yes
1332	Heliconius erato favorinus	Butterfly	Lepidoptera	Nymphalidae	175197	7.49276	NE	0	7.49276	16.1938	Yes
1333	Heliconius erato lativitta	Butterfly	Lepidoptera	Nymphalidae	124443	12.5937	NE	0	12.5937	8.48099	No
1334	Heliconius erato luscombei	Butterfly	Lepidoptera	Nymphalidae	134509	11.582	NE	0	11.582	41.4909	Yes
1335	Heliconius erato microclea	Butterfly	Lepidoptera	Nymphalidae	148893	10.1364	NE	0	10.1364	23.5639	Yes
1336	Heliconius erato reductimacula	Butterfly	Lepidoptera	Nymphalidae	150160	10.009	NE	0	10.009	6.25466	No
1337	Heliconius erato venustus	Butterfly	Lepidoptera	Nymphalidae	82098	16.8494	NE	0	16.8494	16.3877	No
1338	Heliconius eratosignis tambopata	Butterfly	Lepidoptera	Nymphalidae	86148	16.4424	NE	0	16.4424	33.2695	Yes
1339	Heliconius ethilla adela	Butterfly	Lepidoptera	Nymphalidae	251167	5	NE	0	5	13.0797	Yes
1340	Heliconius ethilla aerotome	Butterfly	Lepidoptera	Nymphalidae	144841	10.5436	NE	0	10.5436	14.1258	Yes
1341	Heliconius ethilla tyndarus	Butterfly	Lepidoptera	Nymphalidae	200845	5	NE	0	5	8.96911	Yes
1342	Heliconius hecale humboldti	Butterfly	Lepidoptera	Nymphalidae	220817	5	NE	0	5	10.4793	Yes
1343	Heliconius hecale quitalena	Butterfly	Lepidoptera	Nymphalidae	39653	21.1153	NE	0	21.1153	13.4113	No
1344	Heliconius hecale sisyphus	Butterfly	Lepidoptera	Nymphalidae	443022	5	NE	0	5	28.0243	Yes
1345	Heliconius hecuba choarina	Butterfly	Lepidoptera	Nymphalidae	15714	23.5212	NE	0	23.5212	22.1904	No
1346	Heliconius hierax hierax	Butterfly	Lepidoptera	Nymphalidae	38084	21.273	NE	0	21.273	14.6544	No
1347	Heliconius himera	Butterfly	Lepidoptera	Nymphalidae	100317	15.0184	NE	0	15.0184	11.1487	No
1348	Heliconius ismenius ismenius	Butterfly	Lepidoptera	Nymphalidae	29454	22.1403	NE	0	22.1403	6.4745	No
1349	Heliconius ismenius metaphorus	Butterfly	Lepidoptera	Nymphalidae	17775	23.3141	NE	0	23.3141	9.11392	No
1350	Heliconius leucadia leucadia	Butterfly	Lepidoptera	Nymphalidae	273140	5	NE	0	5	8.51102	Yes
1351	Heliconius melpomene amaryllis	Butterfly	Lepidoptera	Nymphalidae	123622	12.6762	NE	0	12.6762	20.4001	Yes
1352	Heliconius melpomene cythera	Butterfly	Lepidoptera	Nymphalidae	7897	24.3068	NE	0	24.3068	0.379891	No
1353	Heliconius melpomene ecuadorensis	Butterfly	Lepidoptera	Nymphalidae	50673	20.0077	NE	0	20.0077	26.6256	Yes
1354	Heliconius melpomene euryades	Butterfly	Lepidoptera	Nymphalidae	274533	5	NE	0	5	35.0457	Yes
1355	Heliconius melpomene madeira	Butterfly	Lepidoptera	Nymphalidae	108165	14.2296	NE	0	14.2296	9.52619	No
1356	Heliconius melpomene penelope	Butterfly	Lepidoptera	Nymphalidae	70107	18.0546	NE	0	18.0546	22.9449	Yes
1357	Heliconius melpomene schunkei	Butterfly	Lepidoptera	Nymphalidae	79653	17.0952	NE	0	17.0952	40.1969	Yes
1358	Heliconius melpomene vicina	Butterfly	Lepidoptera	Nymphalidae	229423	5	NE	0	5	12.011	Yes
1359	Heliconius melpomene xenoclea	Butterfly	Lepidoptera	Nymphalidae	116318	13.4103	NE	0	13.4103	22.3267	Yes
1360	Heliconius numata arcuella	Butterfly	Lepidoptera	Nymphalidae	327583	5	NE	0	5	16.0894	Yes
1361	Heliconius numata aristiona	Butterfly	Lepidoptera	Nymphalidae	221196	5	NE	0	5	31.1638	Yes
1362	Heliconius numata bicoloratus	Butterfly	Lepidoptera	Nymphalidae	177016	7.30995	NE	0	7.30995	28.2652	Yes
1363	Heliconius numata ignotus	Butterfly	Lepidoptera	Nymphalidae	27549	22.3318	NE	0	22.3318	0.784057	No
1364	Heliconius numata illustris	Butterfly	Lepidoptera	Nymphalidae	341964	5	NE	0	5	23.3928	Yes
1365	Heliconius numata lenaeus	Butterfly	Lepidoptera	Nymphalidae	29460	22.1397	NE	0	22.1397	18.0991	No
1366	Heliconius numata mirus	Butterfly	Lepidoptera	Nymphalidae	122191	12.82	NE	0	12.82	16.9325	Yes
1367	Heliconius numata pratti	Butterfly	Lepidoptera	Nymphalidae	81071	16.9527	NE	0	16.9527	7.84127	No
1368	Heliconius pardalinus butleri	Butterfly	Lepidoptera	Nymphalidae	244343	5	NE	0	5	15.0735	Yes
1369	Heliconius pardalinus maeon	Butterfly	Lepidoptera	Nymphalidae	121646	12.8748	NE	0	12.8748	30.3035	Yes
1370	Heliconius pardalinus sergestus	Butterfly	Lepidoptera	Nymphalidae	201486	5	NE	0	5	11.2986	Yes
1371	Heliconius peruvianus	Butterfly	Lepidoptera	Nymphalidae	142355	10.7935	NE	0	10.7935	4.32932	No
1372	Heliconius sara sara	Butterfly	Lepidoptera	Nymphalidae	398846	5	NE	0	5	22.4826	Yes
1373	Heliconius sara sprucei	Butterfly	Lepidoptera	Nymphalidae	22933	22.7957	NE	0	22.7957	13.5133	No
1374	Heliconius timareta timareta	Butterfly	Lepidoptera	Nymphalidae	25885	22.499	NE	0	22.499	18.8681	No
1375	Heliconius tristero	Butterfly	Lepidoptera	Nymphalidae	830	25	NE	0	25	19.1566	No
1376	Heliconius wallacei flavescens	Butterfly	Lepidoptera	Nymphalidae	325282	5	NE	0	5	23.1378	Yes
1377	Heliconius xanthocles napoensis	Butterfly	Lepidoptera	Nymphalidae	118380	13.203	NE	0	13.203	6.61767	No
1378	Heliconius xanthocles quindecim	Butterfly	Lepidoptera	Nymphalidae	227181	5	NE	0	5	38.8756	Yes
1379	Heliconius xanthocles similatus	Butterfly	Lepidoptera	Nymphalidae	249898	5	NE	0	5	13.7472	Yes
1380	Heliconius xanthocles zamora	Butterfly	Lepidoptera	Nymphalidae	292585	5	NE	0	5	12.7484	Yes
1381	Neruda aoede cupidineus	Butterfly	Lepidoptera	Nymphalidae	420638	5	NE	0	5	23.2537	Yes
1382	Neruda metharme makiritare	Butterfly	Lepidoptera	Nymphalidae	394507	5	NE	0	5	25.3783	Yes
1383	Podotricha telesiphe telesiphe	Butterfly	Lepidoptera	Nymphalidae	191636	5.8406	NE	0	5.8406	21.749	Yes
1384	Podotricha telesiphe tithraustes	Butterfly	Lepidoptera	Nymphalidae	7634	24.3333	NE	0	24.3333	25.334	Yes
1385	Oreonax flavicauda	Mammal	Carnivora	Atelidae	195276	5.47477	CR	25	30.4748	11.7966	No
1386	Atelocynus microtis	Mammal	Carnivora	Canidae	481674	5	NT	5	10	23.109	Yes
1387	Lycalopex culpaeus	Mammal	Carnivora	Canidae	2670	24.8322	LC	0	24.8322	20.0375	No
1388	Lycalopex sechurae	Mammal	Carnivora	Canidae	150200	10.005	NT	5	15.005	4.80692	No
1389	Speothos venaticus	Mammal	Carnivora	Canidae	530966	5	NT	5	10	25.2979	Yes
1390	Leopardus jacobitus	Mammal	Carnivora	Felidae	190168	5.98814	EN	17.5	23.4881	6.90863	No
1391	Leopardus pardalis	Mammal	Carnivora	Felidae	229984	5	LC	0	5	23.7403	Yes
1392	Leopardus wiedii	Mammal	Carnivora	Felidae	185423	6.46503	NT	5	11.465	37.0515	Yes
1393	Panthera onca	Mammal	Carnivora	Felidae	331488	5	NT	5	10	25.7343	Yes
1394	Puma concolor	Mammal	Carnivora	Felidae	344965	5	LC	0	5	23.93	Yes
1395	Puma yagouaroundi	Mammal	Carnivora	Felidae	242867	5	LC	0	5	34.2323	Yes
1396	Conepatus semistriatus	Mammal	Carnivora	Mephitidae	50107	20.0646	LC	0	20.0646	12.7128	No
1397	Eira barbara	Mammal	Carnivora	Mustelidae	503675	5	LC	0	5	24.1154	Yes
1398	Lontra felina	Mammal	Carnivora	Mustelidae	145177	10.5098	EN	17.5	28.0098	3.56255	No
1399	Mustela frenata	Mammal	Carnivora	Mustelidae	320696	5	LC	0	5	11.3057	Yes
1400	Pteronura brasiliensis	Mammal	Carnivora	Mustelidae	164023	8.61578	EN	17.5	26.1158	40.1663	Yes
1401	Arctocephalus australis	Mammal	Carnivora	Otariidae	50203	20.055	LC	0	20.055	5.87017	No
1402	Nasua nasua	Mammal	Carnivora	Procyonidae	600448	5	LC	0	5	23.6928	Yes
1403	Nasuella olivacea	Mammal	Carnivora	Procyonidae	11812	23.9134	DD	0	23.9134	11.2343	No
1404	Potos flavus	Mammal	Carnivora	Procyonidae	292557	5	LC	0	5	23.7195	Yes
1405	Tremarctos ornatus	Mammal	Carnivora	Ursidae	296237	5	VU	10	15	16.3494	Yes
1406	Lama guanicoe	Mammal	Cetartiodactyla	Camelidae	366232	5	LC	0	5	5.33623	Yes
1407	Vicugna vicugna	Mammal	Cetartiodactyla	Camelidae	310152	5	LC	0	5	7.05751	Yes
1408	Hippocamelus antisensis	Mammal	Cetartiodactyla	Cervidae	326146	5	VU	10	15	7.0079	No
1409	Mazama americana	Mammal	Cetartiodactyla	Cervidae	476518	5	DD	0	5	20.1476	Yes
1410	Mazama rufina	Mammal	Cetartiodactyla	Cervidae	31557	21.9289	VU	10	31.9289	12.7357	No
1411	Odocoileus peruvianus	Mammal	Cetartiodactyla	Cervidae	1979	24.9016	NT	5	29.9016	30.9752	Yes
1412	Sotalia fluviatilis	Mammal	Cetartiodactyla	Delphinidae	389195	5	DD	0	5	10.9755	Yes
1413	Inia geoffrensis	Mammal	Cetartiodactyla	Iniidae	340961	5	DD	0	5	12.3826	Yes
1414	Tayassu pecari	Mammal	Cetartiodactyla	Tayassu pecari	368136	5	NT	5	10	21.6599	Yes
1415	Pecari tajacu	Mammal	Cetartiodactyla	Tayassuidae	410942	5	LC	0	5	24.5314	Yes
1416	Amorphochilus schnablii	Mammal	Chiroptera	Emballonuridae	234687	5	EN	17.5	22.5	3.29077	No
1417	Anoura caudifer	Mammal	Chiroptera	Emballonuridae	258236	5	LC	0	5	30.6417	Yes
1418	Anoura cultrata	Mammal	Chiroptera	Emballonuridae	539636	5	NT	5	10	22.3553	Yes
1419	Anoura geoffroyi	Mammal	Chiroptera	Emballonuridae	252737	5	LC	0	5	16.2236	Yes
1420	Artibeus concolor	Mammal	Chiroptera	Emballonuridae	97238	15.3278	LC	0	15.3278	24.5532	Yes
1421	Artibeus fraterculus	Mammal	Chiroptera	Emballonuridae	261901	5	LC	0	5	4.13553	No
1422	Artibeus jamaicensis	Mammal	Chiroptera	Emballonuridae	270516	5	LC	0	5	20.0975	Yes
1423	Artibeus lituratus	Mammal	Chiroptera	Emballonuridae	286057	5	LC	0	5	18.6208	Yes
1424	Artibeus obscurus	Mammal	Chiroptera	Molossidae	421539	5	LC	0	5	25.5727	Yes
1425	Artibeus planirostris	Mammal	Chiroptera	Noctilionidae	296745	5	LC	0	5	19.9161	Yes
1426	Artibeus anderseni	Mammal	Chiroptera	Phyllostomidae	233953	5	LC	0	5	25.9992	Yes
1427	Artibeus glaucus	Mammal	Chiroptera	Phyllostomidae	336433	5	LC	0	5	26.1401	Yes
1428	Artibeus gnomus	Mammal	Chiroptera	Phyllostomidae	216351	5	LC	0	5	25.2844	Yes
1429	Carollia benkeithi	Mammal	Chiroptera	Phyllostomidae	278258	5	LC	0	5	28.5271	Yes
1430	Carollia brevicauda	Mammal	Chiroptera	Phyllostomidae	422301	5	LC	0	5	20.9836	Yes
1431	Carollia castanea	Mammal	Chiroptera	Phyllostomidae	256779	5	LC	0	5	26.5929	Yes
1432	Carollia manu	Mammal	Chiroptera	Phyllostomidae	191092	5.89528	LC	0	5.89528	21.7707	Yes
1433	Carollia perspicillata	Mammal	Chiroptera	Phyllostomidae	332841	5	LC	0	5	22.3278	Yes
1434	Chiroderma trinitatum	Mammal	Chiroptera	Phyllostomidae	311698	5	LC	0	5	28.4564	Yes
1435	Chiroderma villosum	Mammal	Chiroptera	Phyllostomidae	226762	5	LC	0	5	28.0223	Yes
1436	Choeroniscus minor	Mammal	Chiroptera	Phyllostomidae	257244	5	LC	0	5	35.4551	Yes
1437	Chrotopterus auritus	Mammal	Chiroptera	Phyllostomidae	234518	5	LC	0	5	34.1867	Yes
1438	Dermanura anderseni	Mammal	Chiroptera	Phyllostomidae	323459	5	LC	0	5	30.7025	Yes
1439	Dermanura cinerea	Mammal	Chiroptera	Phyllostomidae	300602	5	LC	0	5	21.1186	Yes
1440	Diphylla ecaudata	Mammal	Chiroptera	Phyllostomidae	395708	5	LC	0	5	24.4905	Yes
1441	Ectophylla macconnelli	Mammal	Chiroptera	Phyllostomidae	176662	7.34553	NE	0	7.34553	32.0176	Yes
1442	Enchisthenes hartii	Mammal	Chiroptera	Phyllostomidae	333752	5	LC	0	5	23.468	Yes
1443	Eptesicus andinus	Mammal	Chiroptera	Phyllostomidae	107095	14.3372	LC	0	14.3372	15.0549	Yes
1444	Eptesicus brasiliensis	Mammal	Chiroptera	Phyllostomidae	559205	5	LC	0	5	24.6094	Yes
1445	Eptesicus innoxius	Mammal	Chiroptera	Phyllostomidae	58536	19.2175	NT	5	24.2175	4.92859	No
1446	Glossophaga soricina	Mammal	Chiroptera	Phyllostomidae	270657	5	LC	0	5	19.371	Yes
1447	Glyphonycteris sylvestris	Mammal	Chiroptera	Phyllostomidae	323009	5	LC	0	5	13.0241	Yes
1448	Histiotus montanus	Mammal	Chiroptera	Phyllostomidae	471579	5	LC	0	5	7.79382	Yes
1449	Lionycteris spurrelli	Mammal	Chiroptera	Phyllostomidae	239315	5	LC	0	5	32.7042	Yes
1450	Lonchophylla handleyi	Mammal	Chiroptera	Phyllostomidae	158600	9.1608	LC	0	9.1608	37.3436	Yes
1451	Lonchophylla hesperia	Mammal	Chiroptera	Phyllostomidae	128956	12.1401	NT	5	17.1401	2.91185	No
1452	Lonchophylla thomasi	Mammal	Chiroptera	Phyllostomidae	187415	6.26482	LC	0	6.26482	28.8686	Yes
1453	Lonchorhina aurita	Mammal	Chiroptera	Phyllostomidae	225620	5	LC	0	5	26.5668	Yes
1454	Lophostoma silvicolum	Mammal	Chiroptera	Phyllostomidae	333591	5	LC	0	5	22.5708	Yes
1455	Macrophyllum macrophyllum	Mammal	Chiroptera	Phyllostomidae	363503	5	LC	0	5	26.1049	Yes
1456	Mesophylla macconnelli	Mammal	Chiroptera	Phyllostomidae	230146	5	LC	0	5	29.2436	Yes
1457	Mimon crenulatum	Mammal	Chiroptera	Phyllostomidae	247453	5	LC	0	5	23.6025	Yes
1458	Molossus molossus	Mammal	Chiroptera	Phyllostomidae	263709	5	LC	0	5	22.5214	Yes
1459	Molossus rufus	Mammal	Chiroptera	Phyllostomidae	407826	5	LC	0	5	23.3502	Yes
1460	Mormopterus kalinowskii	Mammal	Chiroptera	Phyllostomidae	119378	13.1027	LC	0	13.1027	3.81394	No
1461	Myotis albescens	Mammal	Chiroptera	Phyllostomidae	372656	5	LC	0	5	24.9718	Yes
1462	Myotis nigricans	Mammal	Chiroptera	Phyllostomidae	310426	5	LC	0	5	24.0892	Yes
1463	Myotis oxyotus	Mammal	Chiroptera	Phyllostomidae	290769	5	LC	0	5	6.72355	Yes
1464	Myotis riparius	Mammal	Chiroptera	Phyllostomidae	192873	5.71628	LC	0	5.71628	27.4455	Yes
1465	Noctilio albiventris	Mammal	Chiroptera	Phyllostomidae	382377	5	LC	0	5	23.6513	Yes
1466	Noctilio leporinus	Mammal	Chiroptera	Phyllostomidae	297312	5	LC	0	5	16.886	Yes
1467	Phyllostomus discolor	Mammal	Chiroptera	Phyllostomidae	45363	20.5414	LC	0	20.5414	16.9058	No
1468	Phyllostomus elongatus	Mammal	Chiroptera	Phyllostomidae	197862	5.21487	LC	0	5.21487	30.5228	Yes
1469	Phyllostomus hastatus	Mammal	Chiroptera	Phyllostomidae	309501	5	LC	0	5	26.9324	Yes
1470	Platalina genovensium	Mammal	Chiroptera	Phyllostomidae	179241	7.08633	NT	5	12.0863	2.52342	No
1471	Platyrrhinus albericoi	Mammal	Chiroptera	Phyllostomidae	233867	5	LC	0	5	19.2644	Yes
1472	Platyrrhinus brachycephalus	Mammal	Chiroptera	Phyllostomidae	114154	13.6277	LC	0	13.6277	25.2729	Yes
1473	Platyrrhinus helleri	Mammal	Chiroptera	Phyllostomidae	228602	5	LC	0	5	34.6716	Yes
1474	Platyrrhinus incarum	Mammal	Chiroptera	Phyllostomidae	235588	5	NE	0	5	27.6852	Yes
1475	Platyrrhinus infuscus	Mammal	Chiroptera	Phyllostomidae	387463	5	LC	0	5	27.8925	Yes
1476	Platyrrhinus ismaeli	Mammal	Chiroptera	Phyllostomidae	145876	10.4396	VU	10	20.4396	5.88171	No
1477	Platyrrhinus masu	Mammal	Chiroptera	Phyllostomidae	151290	9.89548	LC	0	9.89548	22.2176	Yes
1478	Platyrrhinus nigellus	Mammal	Chiroptera	Phyllostomidae	249437	5	LC	0	5	20.6974	Yes
1479	Rhinophylla fischerae	Mammal	Chiroptera	Phyllostomidae	198955	5.10503	LC	0	5.10503	20.7947	Yes
1480	Rhinophylla pumilio	Mammal	Chiroptera	Phyllostomidae	231651	5	LC	0	5	21.0174	Yes
1481	Rhynchonycteris naso	Mammal	Chiroptera	Phyllostomidae	278297	5	LC	0	5	24.9392	Yes
1482	Saccopteryx bilineata	Mammal	Chiroptera	Phyllostomidae	233424	5	LC	0	5	25.0026	Yes
1483	Saccopteryx leptura	Mammal	Chiroptera	Phyllostomidae	319265	5	LC	0	5	28.3479	Yes
1484	Sturnira bidens	Mammal	Chiroptera	Phyllostomidae	117083	13.3334	LC	0	13.3334	11.5346	No
1485	Sturnira bogotensis	Mammal	Chiroptera	Phyllostomidae	329545	5	LC	0	5	12.5276	Yes
1486	Sturnira erythromos	Mammal	Chiroptera	Phyllostomidae	204340	5	LC	0	5	13.7951	Yes
1487	Sturnira lilium	Mammal	Chiroptera	Phyllostomidae	298882	5	LC	0	5	20.6075	Yes
1488	Sturnira luisi	Mammal	Chiroptera	Phyllostomidae	3760	24.7226	LC	0	24.7226	39.867	Yes
1489	Sturnira magna	Mammal	Chiroptera	Phyllostomidae	308909	5	LC	0	5	27.5735	Yes
1490	Sturnira oporaphilum	Mammal	Chiroptera	Phyllostomidae	283644	5	NT	5	10	19.2953	Yes
1491	Sturnira tildae	Mammal	Chiroptera	Phyllostomidae	260288	5	LC	0	5	21.2369	Yes
1492	Tadarida brasiliensis	Mammal	Chiroptera	Phyllostomidae	184841	6.52352	LC	0	6.52352	14.1246	Yes
1493	Thyroptera tricolor	Mammal	Chiroptera	Phyllostomidae	250078	5	LC	0	5	30.4673	Yes
1494	Tomopeas ravus	Mammal	Chiroptera	Phyllostomidae	161918	8.82734	VU	10	18.8273	2.6779	No
1495	Tonatia bidens	Mammal	Chiroptera	Phyllostomidae	324372	5	DD	0	5	30.4003	Yes
1496	Tonatia brasiliense	Mammal	Chiroptera	Phyllostomidae	153121	9.71146	LC	0	9.71146	34.651	Yes
1497	Tonatia saurophila	Mammal	Chiroptera	Phyllostomidae	370501	5	LC	0	5	27.7972	Yes
1498	Tonatia silvicola	Mammal	Chiroptera	Phyllostomidae	303554	5	LC	0	5	27.6317	Yes
1499	Trachops cirrhosus	Mammal	Chiroptera	Phyllostomidae	259869	5	LC	0	5	31.9619	Yes
1500	Trinycteris nicefori	Mammal	Chiroptera	Phyllostomidae	39528	21.1278	LC	0	21.1278	17.1575	No
1501	Uroderma bilobatum	Mammal	Chiroptera	Phyllostomidae	332974	5	LC	0	5	23.4451	Yes
1502	Uroderma magnirostrum	Mammal	Chiroptera	Phyllostomidae	263583	5	LC	0	5	27.3993	Yes
1503	Vampyressa melissa	Mammal	Chiroptera	Phyllostomidae	217905	5	VU	10	15	30.7616	Yes
1504	Vampyressa thyone	Mammal	Chiroptera	Phyllostomidae	374520	5	LC	0	5	16.381	Yes
1505	Vampyriscus bidens	Mammal	Chiroptera	Phyllostomidae	324758	5	LC	0	5	28.1382	Yes
1506	Vampyriscus brocki	Mammal	Chiroptera	Phyllostomidae	39626	21.118	NE	0	21.118	19.568	No
1507	Vampyrodes caraccioli	Mammal	Chiroptera	Thyropteridae	518359	5	LC	0	5	29.7797	Yes
1508	Myotis atacamensis	Mammal	Chiroptera	Vespertilionidae	121351	12.9044	NT	5	17.9044	2.51831	No
1509	Dasypus kappleri	Mammal	Cingulata	Dasypodidae	378264	5	LC	0	5	21.4911	Yes
1510	Priodontes maximus	Mammal	Cingulata	Dasypodidae	598267	5	VU	10	15	19.5991	Yes
1511	Caluromys lanatus	Mammal	Didelphimorphia	Didelphidae	104382	14.6098	LC	0	14.6098	28.731	Yes
1512	Chironectes minimus	Mammal	Didelphimorphia	Didelphidae	423070	5	LC	0	5	27.0043	Yes
1513	Marmosa demerarae	Mammal	Didelphimorphia	Didelphidae	129530	12.0824	LC	0	12.0824	25.8928	Yes
1514	Metachirus nudicaudatus	Mammal	Didelphimorphia	Didelphidae	194496	5.55317	LC	0	5.55317	33.1143	Yes
1515	Philander mcilhennyi	Mammal	Didelphimorphia	Didelphidae	114302	13.6129	LC	0	13.6129	11.2824	No
1516	Philander opossum	Mammal	Didelphimorphia	Didelphidae	432479	5	LC	0	5	31.6263	Yes
1517	Sylvilagus brasiliensis	Mammal	Lagomorpha	Leporidae	191181	5.88633	LC	0	5.88633	27.0968	Yes
1518	Cryptotis equatoris	Mammal	Lagomorpha	Soricidae	24589	22.6292	LC	0	22.6292	5.91321	No
1519	Caenolestes caniventer	Mammal	Paucituberculata	Caenolestidae	3455	24.7533	NT	5	29.7533	9.49349	No
1520	Caenolestes convelatus	Mammal	Paucituberculata	Caenolestidae	4019	24.6966	VU	10	34.6966	7.14108	No
1521	Lestoros inca	Mammal	Paucituberculata	Caenolestidae	156431	9.37879	LC	0	9.37879	19.3101	Yes
1522	Tapirus pinchaque	Mammal	Perissodactyla	Tapiridae	17844	23.3071	EN	17.5	40.8071	13.3546	No
1523	Tapirus terrestris	Mammal	Perissodactyla	Tapiridae	253829	5	VU	10	15	26.0739	Yes
1524	Bradypus variegatus	Mammal	Pilosa	Bradypodidae	246359	5	LC	0	5	20.3727	Yes
1525	Cyclopes didactylus	Mammal	Pilosa	Cyclopedidae	428023	5	LC	0	5	20.1349	Yes
1526	Choloepus hoffmanni	Mammal	Pilosa	Megalonychidae	175885	7.42362	LC	0	7.42362	42.5898	Yes
1527	Myrmecophaga tridactyla	Mammal	Pilosa	Myrmecophagidae	441514	5	VU	10	15	24.2885	Yes
1528	Tamandua mexicana	Mammal	Pilosa	Myrmecophagidae	75621	17.5004	LC	0	17.5004	4.88489	No
1529	Tamandua tetradactyla	Mammal	Pilosa	Myrmecophagidae	407242	5	LC	0	5	26.9596	Yes
1530	Alouatta palliata	Mammal	Primates	Atelidae	9838	24.1118	LC	0	24.1118	13.9561	No
1531	Ateles belzebuth	Mammal	Primates	Atelidae	403553	5	EN	17.5	22.5	10.7485	No
1532	Ateles chamek	Mammal	Primates	Atelidae	470926	5	EN	17.5	22.5	29.2239	Yes
1533	Lagothrix cana	Mammal	Primates	Atelidae	118695	13.1714	EN	17.5	30.6714	37.1296	Yes
1534	Lagothrix flavicauda	Mammal	Primates	Atelidae	101936	14.8557	CR	25	39.8557	3.30011	No
1535	Lagothrix poeppigii	Mammal	Primates	Atelidae	219678	5	VU	10	15	13.2899	No
1536	Aotus nancymae	Mammal	Primates	Cebidae	296350	5	LC	0	5	17.3882	Yes
1537	Aotus nigriceps	Mammal	Primates	Cebidae	223795	5	LC	0	5	41.7208	Yes
1538	Aotus vociferans	Mammal	Primates	Cebidae	86361	16.421	LC	0	16.421	13.0545	No
1539	Callithrix pygmaea	Mammal	Primates	Cebidae	327972	5	LC	0	5	7.51314	Yes
1540	Cebus albifrons	Mammal	Primates	Cebidae	604938	5	LC	0	5	20.0723	Yes
1541	Cebus apella	Mammal	Primates	Cebidae	404166	5	LC	0	5	27.3855	Yes
1542	Saguinus fuscicollis	Mammal	Primates	Cebidae	551135	5	LC	0	5	22.7071	Yes
1543	Saguinus imperator	Mammal	Primates	Cebidae	199086	5.09186	LC	0	5.09186	40.4157	Yes
1544	Saguinus mystax	Mammal	Primates	Cebidae	168896	8.12603	LC	0	8.12603	13.4308	Yes
1545	Saguinus nigricollis	Mammal	Primates	Cebidae	436916	5	LC	0	5	12.4514	Yes
1546	Saimiri boliviensis	Mammal	Primates	Cebidae	212397	5	LC	0	5	32.3107	Yes
1547	Saimiri sciureus	Mammal	Primates	Cebidae	379885	5	LC	0	5	15.9698	Yes
1548	Cacajao calvus	Mammal	Primates	Pitheciidae	163022	8.71638	VU	10	18.7164	18.876	Yes
1549	Callicebus brunneus	Mammal	Primates	Pitheciidae	166343	8.38261	LC	0	8.38261	41.5852	Yes
1550	Callicebus oenanthe	Mammal	Primates	Pitheciidae	61024	18.9674	CR	25	43.9674	7.65437	No
1551	Callicebus torquatus	Mammal	Primates	Pitheciidae	328880	5	LC	0	5	13.0589	Yes
1552	Pithecia monachus	Mammal	Primates	Pitheciidae	617419	5	LC	0	5	15.8662	Yes
1553	Cavia tschudii	Mammal	Rodentia	Caviidae	372819	5	LC	0	5	8.31878	Yes
1554	Hydrochoerus hydrochaeris	Mammal	Rodentia	Caviidae	206752	5	LC	0	5	34.9598	Yes
1555	Lagidium peruanum	Mammal	Rodentia	Chinchillidae	257445	5	LC	0	5	7.66183	Yes
1556	Cuniculus paca	Mammal	Rodentia	Cuniculidae	463413	5	LC	0	5	22.5969	Yes
1557	Cuniculus taczanowskii	Mammal	Rodentia	Cuniculidae	171536	7.8607	NT	5	12.8607	15.2254	Yes
1558	Dasyprocta fuliginosa	Mammal	Rodentia	Dasyproctidae	510354	5	LC	0	5	14.3114	Yes
1559	Dasyprocta kalinowskii	Mammal	Rodentia	Dasyproctidae	236540	5	DD	0	5	13.5284	Yes
1560	Dasyprocta punctata	Mammal	Rodentia	Dasyproctidae	13339	23.7599	LC	0	23.7599	28.7053	Yes
1561	Dasyprocta variegata	Mammal	Rodentia	Dasyproctidae	149986	10.0265	LC	0	10.0265	23.4542	Yes
1562	Dinomys branickii	Mammal	Rodentia	Dinomyidae	332908	5	VU	10	15	29.5349	Yes
1563	Microsciurus flaviventer	Mammal	Rodentia	Sciuridae	273333	5	DD	0	5	23.3678	Yes
1564	Sciurus ignitus	Mammal	Rodentia	Sciuridae	435307	5	DD	0	5	28.7285	Yes
1565	Sciurus pyrrhinus	Mammal	Rodentia	Sciuridae	296962	5	DD	0	5	17.773	Yes
1566	Sciurus sanborni	Mammal	Rodentia	Sciuridae	106672	14.3797	DD	0	14.3797	22.2205	Yes
1567	Sciurus spadiceus	Mammal	Rodentia	Sciuridae	698156	5	LC	0	5	22.1306	Yes
1568	Sciurus stramineus	Mammal	Rodentia	Sciuridae	71852	17.8792	LC	0	17.8792	5.69643	No
1569	Trichechus inunguis	Mammal	Sirenia	Trichechidae	421515	5	VU	10	15	12.6605	No
1570	Kinosternon scorpioides	Reptile	Cryptodira	Kinosternidae	335874	5	NE	0	5	12.3749	Yes
1571	Geochelone denticulata	Reptile	Cryptodira	Testudinidae	517101	5	NE	0	5	14.0775	Yes
1572	Caiman crocodilus	Reptile	Eusuchia	Alligatoridae	320821	5	LC	0	5	19.8584	Yes
1573	Melanosuchus niger	Reptile	Eusuchia	Alligatoridae	503676	5	LC	0	5	23.3968	Yes
1574	Crocodylus acutus	Reptile	Eusuchia	Crocodylidae	42694	20.8096	VU	10	30.8096	6.03598	No
1575	Podocnemis expansa	Reptile	Pleurodira	Podocnemididae	116124	13.4297	LC	0	13.4297	26.5647	Yes
1576	Podocnemis sextuberculata	Reptile	Pleurodira	Podocnemididae	315059	5	VU	10	15	12.9039	No
1577	Podocnemis unifilis	Reptile	Pleurodira	Podocnemididae	264756	5	VU	10	15	26.149	Yes
1578	Iphisa elegans	Reptile	Sauria	Gymnophtalmidae	75859	17.4765	NE	0	17.4765	11.6084	No
1579	Alopoglossus angulatus	Reptile	Sauria	Gymnophthalmidae	253453	5	LC	0	5	16.1856	Yes
1580	Arthrosaura reticulata	Reptile	Sauria	Gymnophthalmidae	369540	5	NE	0	5	12.7748	Yes
1581	Bachia barbouri	Reptile	Sauria	Gymnophthalmidae	10774	24.0177	NE	0	24.0177	0.798218	No
1582	Cercosaura ocellata	Reptile	Sauria	Gymnophthalmidae	394887	5	NE	0	5	26.0439	Yes
1583	Cercosaura oshaughnessyi	Reptile	Sauria	Gymnophthalmidae	480018	5	NE	0	5	12.8091	Yes
1584	Euspondylus spinalis	Reptile	Sauria	Gymnophthalmidae	171847	7.82945	NE	0	7.82945	11.5318	Yes
1585	Petracola ventrimaculatus	Reptile	Sauria	Gymnophthalmidae	169732	8.04201	NE	0	8.04201	9.53385	Yes
1586	Potamites ecpleopus	Reptile	Sauria	Gymnophthalmidae	243771	5	NE	0	5	9.38135	Yes
1587	Proctoporus bolivianus	Reptile	Sauria	Gymnophthalmidae	67349	18.3318	NE	0	18.3318	12.1605	No
1588	Proctoporus guentheri	Reptile	Sauria	Gymnophthalmidae	190724	5.93226	NE	0	5.93226	11.4013	Yes
1589	Proctoporus pachyurus	Reptile	Sauria	Gymnophthalmidae	49242	20.1516	NE	0	20.1516	4.12656	No
1590	Iguana iguana	Reptile	Sauria	Iguanidae	131405	11.894	NE	0	11.894	5.08885	No
1591	Phyllodactylus interandinus	Reptile	Sauria	Phyllodactylidae	44545	20.6236	LC	0	20.6236	3.65922	No
1592	Phyllodactylus kofordi	Reptile	Sauria	Phyllodactylidae	136418	11.3902	NE	0	11.3902	4.41071	No
1593	Phyllodactylus lepidopygus	Reptile	Sauria	Phyllodactylidae	241058	5	NE	0	5	4.03554	No
1594	Phyllodactylus microphyllus	Reptile	Sauria	Phyllodactylidae	55552	19.5174	NE	0	19.5174	0.903658	No
1595	Phyllodactylus reissii	Reptile	Sauria	Phyllodactylidae	71002	17.9646	LC	0	17.9646	4.35762	No
1596	Anolis fuscoauratus	Reptile	Sauria	Polychrotidae	448704	5	NE	0	5	15.8202	Yes
1597	Anolis ortonii	Reptile	Sauria	Polychrotidae	205193	5	NE	0	5	12.1105	Yes
1598	Anolis scypheus	Reptile	Sauria	Polychrotidae	48644	20.2117	NE	0	20.2117	1.36091	No
1599	Anolis tandai	Reptile	Sauria	Polychrotidae	295350	5	NE	0	5	13.633	Yes
1600	Anolis trachyderma	Reptile	Sauria	Polychrotidae	423738	5	NE	0	5	8.95223	Yes
1601	Anolis transversalis	Reptile	Sauria	Polychrotidae	423485	5	NE	0	5	11.5591	Yes
1602	Polychrus peruvianus	Reptile	Sauria	Polychrotidae	82592	16.7998	DD	0	16.7998	5.95336	No
1603	Copeoglossum nigropunctatum	Reptile	Sauria	Scincidae	220319	5	NE	0	5	9.92288	Yes
1604	Varzea bistriata	Reptile	Sauria	Scincidae	117792	13.2621	NE	0	13.2621	33.5362	Yes
1605	Gonatodes atricucullaris	Reptile	Sauria	Sphaerodactylidae	8044	24.2921	NE	0	24.2921	1.10641	No
1606	Gonatodes hasemani	Reptile	Sauria	Sphaerodactylidae	172420	7.77186	LC	0	7.77186	15.9204	Yes
1607	Gonatodes humeralis	Reptile	Sauria	Sphaerodactylidae	217959	5	NE	0	5	14.0604	Yes
1608	Ameiva ameiva	Reptile	Sauria	Teiidae	523445	5	NE	0	5	19.2419	Yes
1609	Ameiva edracantha	Reptile	Sauria	Teiidae	69828	18.0826	NE	0	18.0826	4.07859	No
1610	Callopistes flavipunctatus	Reptile	Sauria	Teiidae	103553	14.6932	NE	0	14.6932	4.09935	No
1611	Dicrodon guttulatum	Reptile	Sauria	Teiidae	155423	9.4801	NE	0	9.4801	3.51814	No
1612	Dicrodon heterolepis	Reptile	Sauria	Teiidae	141453	10.8841	NE	0	10.8841	3.22369	No
1613	Dicrodon holmbergi	Reptile	Sauria	Teiidae	38503	21.2309	NE	0	21.2309	1.58949	No
1614	Kentropyx pelviceps	Reptile	Sauria	Teiidae	468664	5	NE	0	5	14.5885	Yes
1615	Tupinambis teguixin	Reptile	Sauria	Teiidae	499362	5	NE	0	5	12.388	Yes
1616	Microlophus occipitalis	Reptile	Sauria	Tropiduridae	65429	18.5247	NE	0	18.5247	3.55194	No
1617	Microlophus stolzmanni	Reptile	Sauria	Tropiduridae	148415	10.1844	NE	0	10.1844	9.51656	No
1618	Plica umbra	Reptile	Sauria	Tropiduridae	338854	5	NE	0	5	15.1413	Yes
1619	Stenocercus apurimacus	Reptile	Sauria	Tropiduridae	11902	23.9043	NE	0	23.9043	1.17627	No
1620	Stenocercus boettgeri	Reptile	Sauria	Tropiduridae	354633	5	NE	0	5	11.2745	Yes
1621	Stenocercus chrysopygus	Reptile	Sauria	Tropiduridae	116993	13.3424	NE	0	13.3424	6.12259	No
1622	Stenocercus crassicaudatus	Reptile	Sauria	Tropiduridae	215050	5	VU	10	15	17.7559	Yes
1623	Stenocercus cupreus	Reptile	Sauria	Tropiduridae	11762	23.9184	NE	0	23.9184	0.629145	No
1624	Stenocercus empetrus	Reptile	Sauria	Tropiduridae	80268	17.0334	NE	0	17.0334	6.33503	No
1625	Stenocercus formosus	Reptile	Sauria	Tropiduridae	482649	5	NE	0	5	13.1414	Yes
1626	Stenocercus huancabambae	Reptile	Sauria	Tropiduridae	43128	20.766	NE	0	20.766	5.43498	No
1627	Stenocercus imitator	Reptile	Sauria	Tropiduridae	44745	20.6035	LC	0	20.6035	4.87429	No
1628	Stenocercus latebrosus	Reptile	Sauria	Tropiduridae	14675	23.6256	NE	0	23.6256	4.25894	No
1629	Stenocercus melanopygus	Reptile	Sauria	Tropiduridae	78656	17.1954	NE	0	17.1954	6.44198	No
1630	Stenocercus ochoai	Reptile	Sauria	Tropiduridae	16267	23.4656	NE	0	23.4656	2.52659	No
1631	Corallus hortulanus	Reptile	Serpentes	Boidae	366033	5	NE	0	5	13.3302	Yes
1632	Dipsas indica	Reptile	Serpentes	Colubridae	168891	8.12653	NE	0	8.12653	13.9208	Yes
1633	Dipsas peruana	Reptile	Serpentes	Colubridae	379885	5	LC	0	5	9.08406	Yes
1634	Imantodes lentiferus	Reptile	Serpentes	Colubridae	395141	5	NE	0	5	24.1959	Yes
1635	Liophis reginae	Reptile	Serpentes	Colubridae	200269	5	NE	0	5	21.4377	Yes
1636	Oxyrhopus fitzingeri	Reptile	Serpentes	Colubridae	132242	11.8098	NE	0	11.8098	2.96804	No
1637	Oxyrhopus marcapatae	Reptile	Serpentes	Colubridae	59672	19.1033	NE	0	19.1033	17.5057	No
1638	Pseudalsophis elegans	Reptile	Serpentes	Colubridae	73978	17.6655	LC	0	17.6655	2.17903	No
1639	Xenodon severus	Reptile	Serpentes	Colubridae	101183	14.9314	NE	0	14.9314	9.57374	No
1640	Micrurus langsdorffi	Reptile	Serpentes	Elapidae	229096	5	LC	0	5	12.6174	Yes
1641	Micrurus lemniscatus	Reptile	Serpentes	Elapidae	305140	5	NE	0	5	8.04254	Yes
1642	Micrurus tschudii	Reptile	Serpentes	Elapidae	191363	5.86804	NE	0	5.86804	3.67835	No
1643	Bothrops barnetti	Reptile	Serpentes	Viperidae	57831	19.2883	NE	0	19.2883	4.85899	No
1644	Aiphanes ulei	Vascular plant	Arecales	Arecaceae	199663	5.03387	LC	0	5.03387	8.17528	Yes
1645	Aphandra natalia	Vascular plant	Arecales	Arecaceae	353178	5	NE	0	5	13.6642	Yes
1646	Astrocaryum chambira	Vascular plant	Arecales	Arecaceae	111528	13.8917	NE	0	13.8917	13.4585	No
1647	Astrocaryum chonta	Vascular plant	Arecales	Arecaceae	123917	12.6465	NE	0	12.6465	25.4743	Yes
1648	Astrocaryum faranae	Vascular plant	Arecales	Arecaceae	17887	23.3028	NE	0	23.3028	5.99318	No
1649	Astrocaryum gratum	Vascular plant	Arecales	Arecaceae	7642	24.3325	NE	0	24.3325	31.1437	Yes
1650	Astrocaryum jauari	Vascular plant	Arecales	Arecaceae	107597	14.2867	NE	0	14.2867	16.5005	Yes
1651	Astrocaryum javarense	Vascular plant	Arecales	Arecaceae	16543	23.4379	NE	0	23.4379	26.7847	Yes
1652	Astrocaryum macrocalyx	Vascular plant	Arecales	Arecaceae	56490	19.4231	NE	0	19.4231	5.03806	No
1653	Astrocaryum murumuru	Vascular plant	Arecales	Arecaceae	146415	10.3854	NE	0	10.3854	11.5302	Yes
1654	Attalea butyracea	Vascular plant	Arecales	Arecaceae	135271	11.5054	NE	0	11.5054	6.19128	No
1655	Attalea insignis	Vascular plant	Arecales	Arecaceae	260752	5	NE	0	5	10.7439	Yes
1656	Attalea maripa	Vascular plant	Arecales	Arecaceae	314157	5	NE	0	5	14.0965	Yes
1657	Attalea microcarpa	Vascular plant	Arecales	Arecaceae	56560	19.4161	NE	0	19.4161	18.4972	No
1658	Attalea phalerata	Vascular plant	Arecales	Arecaceae	127859	12.2504	NE	0	12.2504	19.1977	Yes
1659	Attalea plowmanii	Vascular plant	Arecales	Arecaceae	84794	16.5785	NE	0	16.5785	21.9579	Yes
1660	Attalea racemosa	Vascular plant	Arecales	Arecaceae	86412	16.4159	NE	0	16.4159	7.58228	No
1661	Attalea tessmannii	Vascular plant	Arecales	Arecaceae	283243	5	NT	5	10	15.9107	Yes
1662	Bactris acanthocarpa	Vascular plant	Arecales	Arecaceae	195422	5.4601	NE	0	5.4601	20.6005	Yes
1663	Bactris bidentula	Vascular plant	Arecales	Arecaceae	107278	14.3188	NE	0	14.3188	20.0731	Yes
1664	Bactris bifida	Vascular plant	Arecales	Arecaceae	294867	5	NE	0	5	10.3748	Yes
1665	Bactris brongniartii	Vascular plant	Arecales	Arecaceae	203590	5	NE	0	5	17.3928	Yes
1666	Bactris chaveziae	Vascular plant	Arecales	Arecaceae	68237	18.2425	NE	0	18.2425	23.8829	Yes
1667	Bactris concinna	Vascular plant	Arecales	Arecaceae	117677	13.2737	NE	0	13.2737	20.4917	Yes
1668	Bactris corossilla	Vascular plant	Arecales	Arecaceae	106190	14.4281	NE	0	14.4281	8.70609	No
1669	Bactris gasipaes	Vascular plant	Arecales	Arecaceae	58441	19.227	NE	0	19.227	28.5621	Yes
1670	Bactris halmoorei	Vascular plant	Arecales	Arecaceae	153975	9.62563	NE	0	9.62563	4.22471	No
1671	Bactris hirta	Vascular plant	Arecales	Arecaceae	113934	13.6498	NE	0	13.6498	12.9988	No
1672	Bactris killipii	Vascular plant	Arecales	Arecaceae	102563	14.7927	NE	0	14.7927	12.5094	No
1673	Bactris macroacantha	Vascular plant	Arecales	Arecaceae	89155	16.1402	NE	0	16.1402	14.4097	No
1674	Bactris maraja	Vascular plant	Arecales	Arecaceae	184522	6.55558	NE	0	6.55558	14.8839	Yes
1675	Bactris schultesii	Vascular plant	Arecales	Arecaceae	165498	8.46754	NE	0	8.46754	12.9772	Yes
1676	Bactris simplicifrons	Vascular plant	Arecales	Arecaceae	124465	12.5915	NE	0	12.5915	13.2841	Yes
1677	Bactris sphaerocarpa	Vascular plant	Arecales	Arecaceae	37997	21.2817	NE	0	21.2817	24.1703	Yes
1678	Chamaedorea angustisecta	Vascular plant	Arecales	Arecaceae	25712	22.5164	NE	0	22.5164	8.53298	No
1679	Chamaedorea pauciflora	Vascular plant	Arecales	Arecaceae	348457	5	NE	0	5	10.9035	Yes
1680	Chamaedorea pinnatifrons	Vascular plant	Arecales	Arecaceae	190044	6.0006	NE	0	6.0006	10.637	Yes
1681	Chelyocarpus ulei	Vascular plant	Arecales	Arecaceae	336763	5	NE	0	5	8.62921	Yes
1682	Desmoncus giganteus	Vascular plant	Arecales	Arecaceae	325200	5	NE	0	5	8.0778	Yes
1683	Desmoncus mitis	Vascular plant	Arecales	Arecaceae	193447	5.65859	NE	0	5.65859	14.6598	Yes
1684	Desmoncus polyacanthos	Vascular plant	Arecales	Arecaceae	228914	5	NE	0	5	16.8828	Yes
1685	Dictyocaryum lamarckianum	Vascular plant	Arecales	Arecaceae	707	25	NE	0	25	4.9505	No
1686	Elaeis oleifera	Vascular plant	Arecales	Arecaceae	206163	5	NE	0	5	11.6558	Yes
1687	Euterpe precatoria	Vascular plant	Arecales	Arecaceae	210912	5	NE	0	5	15.2092	Yes
1688	Geonoma arundinacea	Vascular plant	Arecales	Arecaceae	149620	10.0633	NE	0	10.0633	5.03676	No
1689	Geonoma atrovirens	Vascular plant	Arecales	Arecaceae	115466	13.4959	NE	0	13.4959	5.32278	No
1690	Geonoma brevispatha	Vascular plant	Arecales	Arecaceae	23991	22.6893	NE	0	22.6893	48.885	Yes
1691	Geonoma brongniartii	Vascular plant	Arecales	Arecaceae	189037	6.10181	NE	0	6.10181	7.35729	Yes
1692	Geonoma camana	Vascular plant	Arecales	Arecaceae	226639	5	NE	0	5	10.5573	Yes
1693	Geonoma deversa	Vascular plant	Arecales	Arecaceae	127088	12.3278	NE	0	12.3278	12.9076	Yes
1694	Geonoma interrupta	Vascular plant	Arecales	Arecaceae	334346	5	NE	0	5	8.88242	Yes
1695	Geonoma laxiflora	Vascular plant	Arecales	Arecaceae	133913	11.6419	NE	0	11.6419	3.75094	No
1696	Geonoma leptospadix	Vascular plant	Arecales	Arecaceae	171874	7.82673	NE	0	7.82673	20.7507	Yes
1697	Geonoma macrostachys	Vascular plant	Arecales	Arecaceae	205185	5	NE	0	5	16.0246	Yes
1698	Geonoma maxima	Vascular plant	Arecales	Arecaceae	117762	13.2651	NE	0	13.2651	10.8057	No
1699	Geonoma poeppigiana	Vascular plant	Arecales	Arecaceae	149035	10.1221	NE	0	10.1221	10.3761	Yes
1700	Geonoma stricta	Vascular plant	Arecales	Arecaceae	105086	14.5391	NE	0	14.5391	16.8519	Yes
1701	Geonoma supracostata	Vascular plant	Arecales	Arecaceae	49113	20.1645	NE	0	20.1645	14.4585	No
1702	Geonoma undata	Vascular plant	Arecales	Arecaceae	7322	24.3646	NE	0	24.3646	9.45097	No
1703	Hyospathe elegans	Vascular plant	Arecales	Arecaceae	139501	11.0803	NE	0	11.0803	11.7261	Yes
1704	Iriartea deltoidea	Vascular plant	Arecales	Arecaceae	214669	5	NE	0	5	10.8684	Yes
1705	Iriartea stenocarpa	Vascular plant	Arecales	Arecaceae	124142	12.6239	NE	0	12.6239	14.6107	Yes
1706	Lepidocaryum tenue	Vascular plant	Arecales	Arecaceae	175314	7.48101	NE	0	7.48101	12.6727	Yes
1707	Mauritia flexuosa	Vascular plant	Arecales	Arecaceae	182036	6.80543	NE	0	6.80543	17.6965	Yes
1708	Oenocarpus balickii	Vascular plant	Arecales	Arecaceae	98416	15.2094	NE	0	15.2094	14.0211	No
1709	Oenocarpus bataua	Vascular plant	Arecales	Arecaceae	172416	7.77226	NE	0	7.77226	12.0627	Yes
1710	Oenocarpus mapora	Vascular plant	Arecales	Arecaceae	129659	12.0694	NE	0	12.0694	18.5448	Yes
1711	Pholidostachys synanthera	Vascular plant	Arecales	Arecaceae	72475	17.8166	NE	0	17.8166	13.4143	No
1712	Phytelephas macrocarpa	Vascular plant	Arecales	Arecaceae	161173	8.90221	NE	0	8.90221	16.7584	Yes
1713	Phytelephas tenuicaulis	Vascular plant	Arecales	Arecaceae	93425	15.7111	NE	0	15.7111	4.31148	No
1714	Prestoea schultzeana	Vascular plant	Arecales	Arecaceae	67525	18.3141	NE	0	18.3141	13.5209	No
1715	Socratea exorrhiza	Vascular plant	Arecales	Arecaceae	143474	10.681	NE	0	10.681	15.8154	Yes
1716	Socratea salazarii	Vascular plant	Arecales	Arecaceae	265885	5	NE	0	5	18.42	Yes
1717	Wendlandiella gracilis	Vascular plant	Arecales	Arecaceae	253937	5	NE	0	5	16.8613	Yes
1718	Wettinia augusta	Vascular plant	Arecales	Arecaceae	162573	8.76151	NE	0	8.76151	25.3068	Yes
1719	Wettinia drudei	Vascular plant	Arecales	Arecaceae	267890	5	LC	0	5	9.94177	Yes
1720	Abarema jupunba	Vascular plant	Fabales	Fabaceae	79666	17.0939	NE	0	17.0939	25.8077	Yes
1721	Abarema killipii	Vascular plant	Fabales	Fabaceae	75227	17.54	NE	0	17.54	17.4592	No
1722	Abarema laeta	Vascular plant	Fabales	Fabaceae	311608	5	NE	0	5	14.1306	Yes
1723	Abarema macradenia	Vascular plant	Fabales	Fabaceae	22461	22.8431	NE	0	22.8431	46.6364	Yes
1724	Acacia aroma	Vascular plant	Fabales	Fabaceae	175442	7.46814	NE	0	7.46814	5.52376	No
1725	Acacia farnesiana	Vascular plant	Fabales	Fabaceae	256155	5	NE	0	5	4.84121	No
1726	Acacia macracantha	Vascular plant	Fabales	Fabaceae	319757	5	NE	0	5	4.75924	No
1727	Adesmia miraflorensis	Vascular plant	Fabales	Fabaceae	26270	22.4603	NE	0	22.4603	3.82185	No
1728	Aeschynomene americana	Vascular plant	Fabales	Fabaceae	21031	22.9868	NE	0	22.9868	15.1586	No
1729	Aeschynomene tumbezensis	Vascular plant	Fabales	Fabaceae	27470	22.3397	NE	0	22.3397	10.9975	No
1730	Albizia multiflora	Vascular plant	Fabales	Fabaceae	27694	22.3172	NE	0	22.3172	10.5438	No
1731	Albizia niopoides	Vascular plant	Fabales	Fabaceae	279156	5	NE	0	5	23.4654	Yes
1732	Amburana cearensis	Vascular plant	Fabales	Fabaceae	200190	5	EN	17.5	22.5	29.7992	Yes
1733	Amicia glandulosa	Vascular plant	Fabales	Fabaceae	29756	22.1099	NE	0	22.1099	6.73814	No
1734	Amicia lobbiana	Vascular plant	Fabales	Fabaceae	84930	16.5648	NE	0	16.5648	6.63959	No
1735	Anadenanthera colubrina	Vascular plant	Fabales	Fabaceae	251283	5	NE	0	5	15.711	Yes
1736	Apurimacia boliviana	Vascular plant	Fabales	Fabaceae	273475	5	NE	0	5	5.59174	Yes
1737	Astragalus garbancillo	Vascular plant	Fabales	Fabaceae	325658	5	NE	0	5	5.43976	Yes
1738	Astragalus uniflorus	Vascular plant	Fabales	Fabaceae	261423	5	NE	0	5	6.7102	Yes
1739	Astragalus weberbaueri	Vascular plant	Fabales	Fabaceae	119983	13.0419	NE	0	13.0419	4.53981	No
1740	Balizia pedicellaris	Vascular plant	Fabales	Fabaceae	97170	15.3347	NE	0	15.3347	19.6377	Yes
1741	Bauhinia aculeata	Vascular plant	Fabales	Fabaceae	15164	23.5765	NE	0	23.5765	16.5128	No
1742	Bauhinia arborea	Vascular plant	Fabales	Fabaceae	7303	24.3665	NE	0	24.3665	4.09421	No
1743	Bauhinia brachycalyx	Vascular plant	Fabales	Fabaceae	145504	10.477	NE	0	10.477	15.6415	Yes
1744	Bauhinia guianensis	Vascular plant	Fabales	Fabaceae	76538	17.4082	NE	0	17.4082	27.4635	Yes
1745	Bauhinia tarapotensis	Vascular plant	Fabales	Fabaceae	272786	5	NE	0	5	12.3221	Yes
1746	Bauhinia tuichiensis	Vascular plant	Fabales	Fabaceae	2875	24.8116	NE	0	24.8116	2.22609	No
1747	Bauhinia ungulata	Vascular plant	Fabales	Fabaceae	63845	18.6839	NE	0	18.6839	14.0074	No
1748	Bocoa alterna	Vascular plant	Fabales	Fabaceae	210222	5	NE	0	5	28.6835	Yes
1749	Bowdichia virgilioides	Vascular plant	Fabales	Fabaceae	113790	13.6643	NE	0	13.6643	17.0366	Yes
1750	Brownea ariza	Vascular plant	Fabales	Fabaceae	150276	9.99739	NE	0	9.99739	8.25614	No
1751	Brownea cauliflora	Vascular plant	Fabales	Fabaceae	126862	12.3506	NE	0	12.3506	10.0684	No
1752	Brownea disepala	Vascular plant	Fabales	Fabaceae	570	25	NE	0	25	38.0702	Yes
1753	Brownea grandiceps	Vascular plant	Fabales	Fabaceae	3380	24.7608	NE	0	24.7608	8.72781	No
1754	Brownea macrophylla	Vascular plant	Fabales	Fabaceae	32045	21.8799	NE	0	21.8799	19.1637	No
1755	Brownea ucayalina	Vascular plant	Fabales	Fabaceae	7962	24.3003	NE	0	24.3003	3.74278	No
1756	Caesalpinia cassioides	Vascular plant	Fabales	Fabaceae	116085	13.4337	NE	0	13.4337	8.17504	No
1757	Caesalpinia decapetala	Vascular plant	Fabales	Fabaceae	346694	5	NE	0	5	7.28048	Yes
1758	Caesalpinia glabrata	Vascular plant	Fabales	Fabaceae	38703	21.2108	NE	0	21.2108	8.38436	No
1759	Caesalpinia spinosa	Vascular plant	Fabales	Fabaceae	277688	5	NE	0	5	5.34089	Yes
1760	Calliandra angustifolia	Vascular plant	Fabales	Fabaceae	200837	5	NE	0	5	28.1059	Yes
1761	Calliandra chulumania	Vascular plant	Fabales	Fabaceae	25300	22.5578	NE	0	22.5578	4.11067	No
1762	Calliandra taxifolia	Vascular plant	Fabales	Fabaceae	60233	19.0469	NE	0	19.0469	2.74932	No
1763	Calliandra trinervia	Vascular plant	Fabales	Fabaceae	176800	7.33166	NE	0	7.33166	28.5368	Yes
1764	Campsiandra angustifolia	Vascular plant	Fabales	Fabaceae	50823	19.9927	NE	0	19.9927	16.3351	No
1765	Canavalia brasiliensis	Vascular plant	Fabales	Fabaceae	44186	20.6597	NE	0	20.6597	7.57706	No
1766	Cassia cowanii	Vascular plant	Fabales	Fabaceae	88666	16.1893	NE	0	16.1893	23.813	Yes
1767	Cassia swartzioides	Vascular plant	Fabales	Fabaceae	323098	5	NE	0	5	10.6355	Yes
1768	Cedrelinga cateniformis	Vascular plant	Fabales	Fabaceae	194064	5.59658	NE	0	5.59658	31.6334	Yes
1769	Centrolobium ochroxylum	Vascular plant	Fabales	Fabaceae	7275	24.3693	NE	0	24.3693	27.6289	Yes
1770	Centrosema macrocarpum	Vascular plant	Fabales	Fabaceae	75139	17.5488	LC	0	17.5488	4.51563	No
1771	Centrosema pubescens	Vascular plant	Fabales	Fabaceae	36338	21.4484	NE	0	21.4484	10.9225	No
1772	Centrosema triquetrum	Vascular plant	Fabales	Fabaceae	207193	5	NE	0	5	14.3485	Yes
1773	Centrosema virginianum	Vascular plant	Fabales	Fabaceae	127309	12.3056	NE	0	12.3056	8.83755	No
1774	Cercidium praecox	Vascular plant	Fabales	Fabaceae	56481	19.424	NE	0	19.424	5.77539	No
1775	Chaetocalyx latisiliqua	Vascular plant	Fabales	Fabaceae	92889	15.7649	NE	0	15.7649	4.3805	No
1776	Chamaecrista desvauxii	Vascular plant	Fabales	Fabaceae	142756	10.7532	LC	0	10.7532	14.267	Yes
1777	Chamaecrista glandulosa	Vascular plant	Fabales	Fabaceae	130158	12.0193	LC	0	12.0193	15.223	Yes
1778	Chamaecrista nictitans	Vascular plant	Fabales	Fabaceae	115152	13.5274	NE	0	13.5274	6.59389	No
1779	Clitoria arborea	Vascular plant	Fabales	Fabaceae	322286	5	NE	0	5	20.2786	Yes
1780	Clitoria brachystegia	Vascular plant	Fabales	Fabaceae	90352	16.0199	NE	0	16.0199	8.03967	No
1781	Clitoria javitensis	Vascular plant	Fabales	Fabaceae	98524	15.1986	NE	0	15.1986	13.1369	No
1782	Clitoria pozuzoensis	Vascular plant	Fabales	Fabaceae	25403	22.5474	NE	0	22.5474	13.0851	No
1783	Collaea speciosa	Vascular plant	Fabales	Fabaceae	113880	13.6553	NE	0	13.6553	16.3268	Yes
1784	Copaifera reticulata	Vascular plant	Fabales	Fabaceae	37208	21.361	NE	0	21.361	20.1328	No
1785	Coursetia brachyrhachis	Vascular plant	Fabales	Fabaceae	17575	23.3342	NE	0	23.3342	3.03272	No
1786	Coursetia caribaea	Vascular plant	Fabales	Fabaceae	59327	19.138	NE	0	19.138	6.31416	No
1787	Coursetia dubia	Vascular plant	Fabales	Fabaceae	86053	16.452	NE	0	16.452	7.72082	No
1788	Coursetia grandiflora	Vascular plant	Fabales	Fabaceae	78919	17.1689	NE	0	17.1689	5.87438	No
1789	Crotalaria incana	Vascular plant	Fabales	Fabaceae	444049	5	NE	0	5	9.86107	Yes
1790	Crotalaria micans	Vascular plant	Fabales	Fabaceae	361604	5	LC	0	5	16.8975	Yes
1791	Crotalaria nitens	Vascular plant	Fabales	Fabaceae	264106	5	LC	0	5	21.0915	Yes
1792	Crudia glaberrima	Vascular plant	Fabales	Fabaceae	189218	6.08362	NE	0	6.08362	20.7623	Yes
1793	Cyathostegia mathewsii	Vascular plant	Fabales	Fabaceae	36710	21.4111	NE	0	21.4111	2.93108	No
1794	Cymbosema roseum	Vascular plant	Fabales	Fabaceae	371963	5	NE	0	5	11.1807	Yes
1795	Cynometra crassifolia	Vascular plant	Fabales	Fabaceae	18183	23.2731	NE	0	23.2731	10.9773	No
1796	Dalbergia frutescens	Vascular plant	Fabales	Fabaceae	361061	5	NE	0	5	10.9912	Yes
1797	Dalbergia monetaria	Vascular plant	Fabales	Fabaceae	198379	5.16291	LC	0	5.16291	17.7665	Yes
1798	Dalbergia riedelii	Vascular plant	Fabales	Fabaceae	251269	5	NE	0	5	14.3245	Yes
1799	Dalbergia spruceana	Vascular plant	Fabales	Fabaceae	15580	23.5347	NE	0	23.5347	2.362	No
1800	Dalea ayavacensis	Vascular plant	Fabales	Fabaceae	57510	19.3206	LC	0	19.3206	4.6531	No
1801	Dalea carthagenensis	Vascular plant	Fabales	Fabaceae	4372	24.6611	NE	0	24.6611	1.71546	No
1802	Dalea coerulea	Vascular plant	Fabales	Fabaceae	46706	20.4064	NE	0	20.4064	5.87291	No
1803	Dalea cylindrica	Vascular plant	Fabales	Fabaceae	163190	8.6995	NE	0	8.6995	6.25406	No
1804	Dalea humifusa	Vascular plant	Fabales	Fabaceae	10663	24.0288	NE	0	24.0288	1.88502	No
1805	Desmanthus virgatus	Vascular plant	Fabales	Fabaceae	114779	13.5649	NE	0	13.5649	3.57818	No
1806	Desmodium adscendens	Vascular plant	Fabales	Fabaceae	132268	11.8072	NE	0	11.8072	17.5696	Yes
1807	Desmodium barbatum	Vascular plant	Fabales	Fabaceae	209384	5	NE	0	5	34.4138	Yes
1808	Desmodium campyloclados	Vascular plant	Fabales	Fabaceae	150056	10.0195	NE	0	10.0195	15.0337	Yes
1809	Desmodium incanum	Vascular plant	Fabales	Fabaceae	270891	5	NE	0	5	13.3873	Yes
1810	Desmodium intortum	Vascular plant	Fabales	Fabaceae	166471	8.36975	LC	0	8.36975	21.9311	Yes
1811	Desmodium molliculum	Vascular plant	Fabales	Fabaceae	151973	9.82683	NE	0	9.82683	6.20308	No
1812	Desmodium purpusii	Vascular plant	Fabales	Fabaceae	300611	5	NE	0	5	21.1845	Yes
1813	Desmodium scorpiurus	Vascular plant	Fabales	Fabaceae	48238	20.2525	NE	0	20.2525	6.70633	No
1814	Desmodium tortuosum	Vascular plant	Fabales	Fabaceae	82563	16.8027	NE	0	16.8027	15.8231	No
1815	Desmodium uncinatum	Vascular plant	Fabales	Fabaceae	341586	5	NE	0	5	13.4891	Yes
1816	Desmodium vargasianum	Vascular plant	Fabales	Fabaceae	210053	5	LC	0	5	8.08367	Yes
1817	Desmodium yungasense	Vascular plant	Fabales	Fabaceae	7626	24.3341	NE	0	24.3341	1.18017	No
1818	Dialium guianense	Vascular plant	Fabales	Fabaceae	207428	5	NE	0	5	17.0088	Yes
1819	Diplotropis peruviana	Vascular plant	Fabales	Fabaceae	172969	7.71668	NE	0	7.71668	5.60158	No
1820	Diplotropis purpurea	Vascular plant	Fabales	Fabaceae	137196	11.312	NE	0	11.312	31.7524	Yes
1821	Dipteryx micrantha	Vascular plant	Fabales	Fabaceae	190695	5.93518	NE	0	5.93518	13.2075	Yes
1822	Dipteryx odorata	Vascular plant	Fabales	Fabaceae	74866	17.5763	NE	0	17.5763	18.449	Yes
1823	Dussia lehmannii	Vascular plant	Fabales	Fabaceae	1457	24.9541	NE	0	24.9541	5.628	No
1824	Dussia tessmannii	Vascular plant	Fabales	Fabaceae	106775	14.3693	NE	0	14.3693	29.6081	Yes
1825	Ecuadendron acostasolisianum	Vascular plant	Fabales	Fabaceae	159	25	NE	0	25	75.4717	Yes
1826	Erythrina amazonica	Vascular plant	Fabales	Fabaceae	118456	13.1954	NE	0	13.1954	23.3192	Yes
1827	Erythrina edulis	Vascular plant	Fabales	Fabaceae	166517	8.36513	NE	0	8.36513	20.748	Yes
1828	Erythrina fusca	Vascular plant	Fabales	Fabaceae	15358	23.557	NE	0	23.557	35.4017	Yes
1829	Erythrina megistophylla	Vascular plant	Fabales	Fabaceae	72615	17.8025	NE	0	17.8025	21.0163	Yes
1830	Erythrina peruviana	Vascular plant	Fabales	Fabaceae	131186	11.916	NE	0	11.916	19.9915	Yes
1831	Erythrina schimpffii	Vascular plant	Fabales	Fabaceae	44697	20.6083	NE	0	20.6083	31.9731	Yes
1832	Erythrina smithiana	Vascular plant	Fabales	Fabaceae	13234	23.7705	NE	0	23.7705	16.9034	No
1833	Erythrina velutina	Vascular plant	Fabales	Fabaceae	26783	22.4087	NE	0	22.4087	10.8315	No
1834	Geoffroea spinosa	Vascular plant	Fabales	Fabaceae	66868	18.3801	NE	0	18.3801	5.61554	No
1835	Gliricidia brenningii	Vascular plant	Fabales	Fabaceae	2493	24.8499	NE	0	24.8499	48.5359	Yes
1836	Gliricidia sepium	Vascular plant	Fabales	Fabaceae	16714	23.4207	NE	0	23.4207	12.9173	No
1837	Holocalyx balansae	Vascular plant	Fabales	Fabaceae	1853	24.9143	NE	0	24.9143	4.20939	No
1838	Hydrochorea corymbosa	Vascular plant	Fabales	Fabaceae	250831	5	NE	0	5	14.3132	Yes
1839	Hymenaea courbaril	Vascular plant	Fabales	Fabaceae	258499	5	LC	0	5	20.0279	Yes
1840	Hymenaea oblongifolia	Vascular plant	Fabales	Fabaceae	223988	5	LC	0	5	20.6882	Yes
1841	Indigofera tephrosioides	Vascular plant	Fabales	Fabaceae	93643	15.6891	NE	0	15.6891	6.75865	No
1842	Inga acreana	Vascular plant	Fabales	Fabaceae	157415	9.2799	NE	0	9.2799	24.1362	Yes
1843	Inga adenophylla	Vascular plant	Fabales	Fabaceae	59887	19.0817	NE	0	19.0817	22.7412	Yes
1844	Inga alata	Vascular plant	Fabales	Fabaceae	25559	22.5318	NE	0	22.5318	11.8706	No
1845	Inga alba	Vascular plant	Fabales	Fabaceae	118536	13.1873	NE	0	13.1873	21.9613	Yes
1846	Inga auristellae	Vascular plant	Fabales	Fabaceae	111421	13.9024	LC	0	13.9024	20.7699	Yes
1847	Inga bourgonii	Vascular plant	Fabales	Fabaceae	303383	5	NE	0	5	19.6359	Yes
1848	Inga brachyrhachis	Vascular plant	Fabales	Fabaceae	87055	16.3513	NE	0	16.3513	23.1624	Yes
1849	Inga capitata	Vascular plant	Fabales	Fabaceae	195097	5.49276	NE	0	5.49276	23.9958	Yes
1850	Inga cayennensis	Vascular plant	Fabales	Fabaceae	150096	10.0155	NE	0	10.0155	33.5905	Yes
1851	Inga ciliata	Vascular plant	Fabales	Fabaceae	53966	19.6768	NE	0	19.6768	17.4221	No
1852	Inga cordatoalata	Vascular plant	Fabales	Fabaceae	147651	10.2612	NE	0	10.2612	29.2236	Yes
1853	Inga coruscans	Vascular plant	Fabales	Fabaceae	105974	14.4498	NE	0	14.4498	37.2856	Yes
1854	Inga densiflora	Vascular plant	Fabales	Fabaceae	195946	5.40744	LC	0	5.40744	19.4477	Yes
1855	Inga extra-nodis	Vascular plant	Fabales	Fabaceae	8429	24.2534	NE	0	24.2534	24.6055	Yes
1856	Inga fendleriana	Vascular plant	Fabales	Fabaceae	24665	22.6216	NE	0	22.6216	20.0689	No
1857	Inga feuillei	Vascular plant	Fabales	Fabaceae	278115	5	NE	0	5	5.31866	Yes
1858	Inga gracilior	Vascular plant	Fabales	Fabaceae	150875	9.93719	NE	0	9.93719	10.1236	Yes
1859	Inga ilta	Vascular plant	Fabales	Fabaceae	20426	23.0476	NE	0	23.0476	23.8177	Yes
1860	Inga insignis	Vascular plant	Fabales	Fabaceae	74351	17.628	NE	0	17.628	7.17946	No
1861	Inga lallensis	Vascular plant	Fabales	Fabaceae	12112	23.8832	NE	0	23.8832	9.24703	No
1862	Inga maynensis	Vascular plant	Fabales	Fabaceae	232751	5	NE	0	5	14.5293	Yes
1863	Inga megaphylla	Vascular plant	Fabales	Fabaceae	111237	13.9209	LC	0	13.9209	7.82833	No
1864	Inga microcoma	Vascular plant	Fabales	Fabaceae	73188	17.7449	NE	0	17.7449	4.39006	No
1865	Inga multijuga	Vascular plant	Fabales	Fabaceae	226947	5	NE	0	5	23.5575	Yes
1866	Inga multinervis	Vascular plant	Fabales	Fabaceae	83654	16.6931	NE	0	16.6931	22.8429	Yes
1867	Inga nobilis	Vascular plant	Fabales	Fabaceae	215254	5	NE	0	5	25.2074	Yes
1868	Inga oerstediana	Vascular plant	Fabales	Fabaceae	99182	15.1325	NE	0	15.1325	22.4436	Yes
1869	Inga pilosula	Vascular plant	Fabales	Fabaceae	200839	5	NE	0	5	15.1738	Yes
1870	Inga pruriens	Vascular plant	Fabales	Fabaceae	165258	8.49166	NE	0	8.49166	18.0512	Yes
1871	Inga quaternata	Vascular plant	Fabales	Fabaceae	129298	12.1057	NE	0	12.1057	32.6362	Yes
1872	Inga ruiziana	Vascular plant	Fabales	Fabaceae	195255	5.47688	NE	0	5.47688	21.5907	Yes
1873	Inga rusbyi	Vascular plant	Fabales	Fabaceae	49443	20.1314	NE	0	20.1314	23.8254	Yes
1874	Inga sapindoides	Vascular plant	Fabales	Fabaceae	53156	19.7582	LC	0	19.7582	34.0582	Yes
1875	Inga sarayacuensis	Vascular plant	Fabales	Fabaceae	72094	17.8549	NE	0	17.8549	7.76625	No
1876	Inga setosa	Vascular plant	Fabales	Fabaceae	235169	5	NE	0	5	30.6537	Yes
1877	Inga silanchensis	Vascular plant	Fabales	Fabaceae	7886	24.3079	NE	0	24.3079	7.30408	No
1878	Inga striata	Vascular plant	Fabales	Fabaceae	161914	8.82774	LC	0	8.82774	17.0794	Yes
1879	Inga suaveolens	Vascular plant	Fabales	Fabaceae	11973	23.8972	NE	0	23.8972	23.8787	No
1880	Inga tenuistipula	Vascular plant	Fabales	Fabaceae	181739	6.83528	VU	10	16.8353	26.3367	Yes
1881	Inga tessmannii	Vascular plant	Fabales	Fabaceae	226937	5	NE	0	5	14.7085	Yes
1882	Inga thibaudiana	Vascular plant	Fabales	Fabaceae	239256	5	NE	0	5	27.5976	Yes
1883	Inga tocacheana	Vascular plant	Fabales	Fabaceae	242758	5	NE	0	5	18.9024	Yes
1884	Inga tomentosa	Vascular plant	Fabales	Fabaceae	335137	5	NE	0	5	28.5149	Yes
1885	Inga umbratica	Vascular plant	Fabales	Fabaceae	176731	7.33859	NE	0	7.33859	16.7956	Yes
1886	Inga velutina	Vascular plant	Fabales	Fabaceae	306756	5	NE	0	5	23.2038	Yes
1887	Inga venusta	Vascular plant	Fabales	Fabaceae	291772	5	NE	0	5	8.38292	Yes
1888	Inga ynga	Vascular plant	Fabales	Fabaceae	7069	24.3901	NE	0	24.3901	2.80096	No
1889	Lablab purpureus	Vascular plant	Fabales	Fabaceae	316620	5	NE	0	5	6.59592	Yes
1890	Lathyrus magellanicus	Vascular plant	Fabales	Fabaceae	185283	6.4791	NE	0	6.4791	7.13395	Yes
1891	Lecointea peruviana	Vascular plant	Fabales	Fabaceae	57333	19.3384	NE	0	19.3384	34.931	Yes
1892	Leucaena leucocephala	Vascular plant	Fabales	Fabaceae	280669	5	NE	0	5	9.77913	Yes
1893	Leucaena trichodes	Vascular plant	Fabales	Fabaceae	149949	10.0303	NE	0	10.0303	8.23547	No
1894	Lonchocarpus atropurpureus	Vascular plant	Fabales	Fabaceae	4754	24.6227	NE	0	24.6227	26.6092	Yes
1895	Lonchocarpus seorsus	Vascular plant	Fabales	Fabaceae	17459	23.3458	NE	0	23.3458	12.5437	No
1896	Lonchocarpus utilis	Vascular plant	Fabales	Fabaceae	17515	23.3402	NE	0	23.3402	5.16129	No
1897	Lupinus altimontanus	Vascular plant	Fabales	Fabaceae	51160	19.9588	NE	0	19.9588	5.55512	No
1898	Lupinus ballianus	Vascular plant	Fabales	Fabaceae	387459	5	NE	0	5	6.94473	Yes
1899	Lupinus bogotensis	Vascular plant	Fabales	Fabaceae	247398	5	NE	0	5	7.5995	Yes
1900	Lupinus exochus	Vascular plant	Fabales	Fabaceae	194630	5.5397	NE	0	5.5397	6.50414	Yes
1901	Lupinus microphyllus	Vascular plant	Fabales	Fabaceae	79401	17.1205	NE	0	17.1205	10.5956	No
1902	Lupinus mutabilis	Vascular plant	Fabales	Fabaceae	260680	5	NE	0	5	6.07526	Yes
1903	Lupinus pubescens	Vascular plant	Fabales	Fabaceae	59919	19.0785	NE	0	19.0785	7.14131	No
1904	Lupinus ramosissimus	Vascular plant	Fabales	Fabaceae	112566	13.7873	NE	0	13.7873	11.3498	No
1905	Lupinus semperflorens	Vascular plant	Fabales	Fabaceae	323359	5	NE	0	5	6.44887	Yes
1906	Lupinus tauris	Vascular plant	Fabales	Fabaceae	13092	23.7847	NE	0	23.7847	10.4644	No
1907	Lupinus weberbaueri	Vascular plant	Fabales	Fabaceae	11438	23.951	NE	0	23.951	31.1418	Yes
1908	Machaerium acutifolium	Vascular plant	Fabales	Fabaceae	28401	22.2461	NE	0	22.2461	8.88701	No
1909	Machaerium aristulatum	Vascular plant	Fabales	Fabaceae	370765	5	NE	0	5	12.0184	Yes
1910	Machaerium complanatum	Vascular plant	Fabales	Fabaceae	20849	23.0051	NE	0	23.0051	1.89937	No
1911	Machaerium cuspidatum	Vascular plant	Fabales	Fabaceae	225017	5	NE	0	5	17.3867	Yes
1912	Machaerium floribundum	Vascular plant	Fabales	Fabaceae	290591	5	NE	0	5	18.9947	Yes
1913	Machaerium kegelii	Vascular plant	Fabales	Fabaceae	80931	16.9667	NE	0	16.9667	22.88	Yes
1914	Machaerium latifolium	Vascular plant	Fabales	Fabaceae	19870	23.1035	NE	0	23.1035	12.2597	No
1915	Machaerium millei	Vascular plant	Fabales	Fabaceae	35726	21.5099	NE	0	21.5099	8.67435	No
1916	Machaerium mutisii	Vascular plant	Fabales	Fabaceae	160144	9.00563	LC	0	9.00563	15.8888	Yes
1917	Machaerium pilosum	Vascular plant	Fabales	Fabaceae	42531	20.826	LC	0	20.826	5.12802	No
1918	Machaerium scleroxylon	Vascular plant	Fabales	Fabaceae	790	25	NE	0	25	4.17722	No
1919	Machaerium trifoliolatum	Vascular plant	Fabales	Fabaceae	32493	21.8349	NE	0	21.8349	27.5475	Yes
1920	Macrolobium acaciifolium	Vascular plant	Fabales	Fabaceae	196633	5.33839	LC	0	5.33839	12.6556	Yes
1921	Macrolobium angustifolium	Vascular plant	Fabales	Fabaceae	83977	16.6606	NE	0	16.6606	14.2849	No
1922	Macrolobium archeri	Vascular plant	Fabales	Fabaceae	106667	14.3802	NE	0	14.3802	9.13403	No
1923	Macrolobium bifolium	Vascular plant	Fabales	Fabaceae	295647	5	NE	0	5	12.4087	Yes
1924	Macrolobium colombianum	Vascular plant	Fabales	Fabaceae	35579	21.5247	NE	0	21.5247	10.6018	No
1925	Macrolobium gracile	Vascular plant	Fabales	Fabaceae	252486	5	LC	0	5	25.1951	Yes
1926	Macrolobium ischnocalyx	Vascular plant	Fabales	Fabaceae	76817	17.3802	NE	0	17.3802	15.2193	No
1927	Macrolobium limbatum	Vascular plant	Fabales	Fabaceae	97011	15.3507	LC	0	15.3507	24.0622	Yes
1928	Macrolobium microcalyx	Vascular plant	Fabales	Fabaceae	141450	10.8844	NE	0	10.8844	21.1453	Yes
1929	Macrolobium stenocladum	Vascular plant	Fabales	Fabaceae	198643	5.13638	NE	0	5.13638	10.5727	Yes
1930	Macrosamanea spruceana	Vascular plant	Fabales	Fabaceae	333568	5	NE	0	5	12.1139	Yes
1931	Marmaroxylon basijugum	Vascular plant	Fabales	Fabaceae	87147	16.342	NE	0	16.342	14.9747	No
1932	Medicago lupulina	Vascular plant	Fabales	Fabaceae	213238	5	NE	0	5	5.43383	Yes
1933	Medicago polymorpha	Vascular plant	Fabales	Fabaceae	63057	18.7631	NE	0	18.7631	5.5997	No
1934	Medicago sativa	Vascular plant	Fabales	Fabaceae	97575	15.294	NE	0	15.294	5.73508	No
1935	Melilotus albus	Vascular plant	Fabales	Fabaceae	116637	13.3782	NE	0	13.3782	6.37191	No
1936	Melilotus indicus	Vascular plant	Fabales	Fabaceae	237152	5	NE	0	5	6.35837	Yes
1937	Mimosa acantholoba	Vascular plant	Fabales	Fabaceae	47038	20.3731	NE	0	20.3731	7.39827	No
1938	Mimosa albida	Vascular plant	Fabales	Fabaceae	61741	18.8954	LC	0	18.8954	4.53183	No
1939	Mimosa boliviana	Vascular plant	Fabales	Fabaceae	7990	24.2975	NE	0	24.2975	0.0500626	No
1940	Mimosa caduca	Vascular plant	Fabales	Fabaceae	18298	23.2615	NE	0	23.2615	1.22418	No
1941	Mimosa guilandinae	Vascular plant	Fabales	Fabaceae	184882	6.5194	NE	0	6.5194	24.6795	Yes
1942	Mimosa myriadenia	Vascular plant	Fabales	Fabaceae	49991	20.0763	NE	0	20.0763	10.1778	No
1943	Mimosa polydactyla	Vascular plant	Fabales	Fabaceae	107114	14.3353	NE	0	14.3353	10.093	No
1944	Mimosa quitensis	Vascular plant	Fabales	Fabaceae	40067	21.0737	NE	0	21.0737	6.7437	No
1945	Mimosa revoluta	Vascular plant	Fabales	Fabaceae	401659	5	LC	0	5	7.14412	Yes
1946	Mucuna pruriens	Vascular plant	Fabales	Fabaceae	190788	5.92583	NE	0	5.92583	11.4158	Yes
1947	Myrocarpus frondosus	Vascular plant	Fabales	Fabaceae	54150	19.6583	NE	0	19.6583	25.891	Yes
1948	Myroxylon balsamum	Vascular plant	Fabales	Fabaceae	223953	5	NE	0	5	23.9041	Yes
1949	Nissolia fruticosa	Vascular plant	Fabales	Fabaceae	139989	11.0313	NE	0	11.0313	4.10747	No
1950	Ormosia amazonica	Vascular plant	Fabales	Fabaceae	142851	10.7436	NE	0	10.7436	31.9291	Yes
1951	Otholobium brachystachyum	Vascular plant	Fabales	Fabaceae	9180	24.1779	NE	0	24.1779	2.99564	No
1952	Otholobium mexicanum	Vascular plant	Fabales	Fabaceae	82115	16.8477	NE	0	16.8477	6.72959	No
1953	Otholobium munyense	Vascular plant	Fabales	Fabaceae	103416	14.7069	NE	0	14.7069	7.48724	No
1954	Otholobium pubescens	Vascular plant	Fabales	Fabaceae	257010	5	NE	0	5	6.04996	Yes
1955	Pachyrhizus tuberosus	Vascular plant	Fabales	Fabaceae	16425	23.4497	NE	0	23.4497	16.1826	No
1956	Paraserianthes lophantha	Vascular plant	Fabales	Fabaceae	242390	5	NE	0	5	8.38566	Yes
1957	Parkia balslevii	Vascular plant	Fabales	Fabaceae	12759	23.8182	NE	0	23.8182	10.5416	No
1958	Parkia multijuga	Vascular plant	Fabales	Fabaceae	158102	9.21085	NE	0	9.21085	15.4457	Yes
1959	Parkia panurensis	Vascular plant	Fabales	Fabaceae	504457	5	NE	0	5	12.9064	Yes
1960	Parkia pendula	Vascular plant	Fabales	Fabaceae	34044	21.679	NE	0	21.679	9.94889	No
1961	Parkia velutina	Vascular plant	Fabales	Fabaceae	135828	11.4494	NE	0	11.4494	18.1494	Yes
1962	Parkinsonia aculeata	Vascular plant	Fabales	Fabaceae	170264	7.98854	NE	0	7.98854	3.97735	No
1963	Parkinsonia praecox	Vascular plant	Fabales	Fabaceae	60080	19.0623	NE	0	19.0623	3.84154	No
1964	Phaseolus augusti	Vascular plant	Fabales	Fabaceae	265022	5	NE	0	5	5.29126	Yes
1965	Phaseolus coccineus	Vascular plant	Fabales	Fabaceae	77729	17.2885	NE	0	17.2885	14.5235	No
1966	Phaseolus dumosus	Vascular plant	Fabales	Fabaceae	280142	5	NE	0	5	13.9376	Yes
1967	Phaseolus lunatus	Vascular plant	Fabales	Fabaceae	194136	5.58935	NE	0	5.58935	6.21678	Yes
1968	Phaseolus polyanthus	Vascular plant	Fabales	Fabaceae	107521	14.2944	NE	0	14.2944	11.1011	No
1969	Piptadenia buchtienii	Vascular plant	Fabales	Fabaceae	3102	24.7887	NE	0	24.7887	3.96518	No
1970	Piptadenia peruviana	Vascular plant	Fabales	Fabaceae	152702	9.75357	NE	0	9.75357	31.7789	Yes
1971	Piptadenia uaupensis	Vascular plant	Fabales	Fabaceae	150602	9.96462	NE	0	9.96462	11.6758	Yes
1972	Piptadenia viridiflora	Vascular plant	Fabales	Fabaceae	28208	22.2655	NE	0	22.2655	12.7552	No
1973	Piscidia carthagenensis	Vascular plant	Fabales	Fabaceae	16251	23.4672	NE	0	23.4672	13.8391	No
1974	Pisum sativum	Vascular plant	Fabales	Fabaceae	328577	5	NE	0	5	6.26246	Yes
1975	Pithecellobium basijugum	Vascular plant	Fabales	Fabaceae	93910	15.6623	NE	0	15.6623	9.63795	No
1976	Pithecellobium corymbosum	Vascular plant	Fabales	Fabaceae	267934	5	NE	0	5	16.616	Yes
1977	Pithecellobium excelsum	Vascular plant	Fabales	Fabaceae	80465	17.0136	NE	0	17.0136	7.15466	No
1978	Pithecellobium laetum	Vascular plant	Fabales	Fabaceae	130728	11.962	NE	0	11.962	14.5072	Yes
1979	Pithecellobium latifolium	Vascular plant	Fabales	Fabaceae	523144	5	NE	0	5	11.6364	Yes
1980	Poiretia punctata	Vascular plant	Fabales	Fabaceae	14597	23.6335	NE	0	23.6335	12.7423	No
1981	Prosopis juliflora	Vascular plant	Fabales	Fabaceae	66645	18.4025	NE	0	18.4025	6.74469	No
1982	Prosopis pallida	Vascular plant	Fabales	Fabaceae	273778	5	NE	0	5	3.38376	No
1983	Pseudopiptadenia suaveolens	Vascular plant	Fabales	Fabaceae	262077	5	NE	0	5	16.2593	Yes
1984	Pseudosamanea guachapele	Vascular plant	Fabales	Fabaceae	17320	23.3598	NE	0	23.3598	1.79561	No
1985	Pterocarpus amazonum	Vascular plant	Fabales	Fabaceae	347833	5	NE	0	5	15.7653	Yes
1986	Pterocarpus rohrii	Vascular plant	Fabales	Fabaceae	141485	10.8809	NE	0	10.8809	20.6234	Yes
1987	Rhynchosia mantaroensis	Vascular plant	Fabales	Fabaceae	89303	16.1253	NE	0	16.1253	5.70194	No
1988	Rhynchosia minima	Vascular plant	Fabales	Fabaceae	212050	5	LC	0	5	11.5275	Yes
1989	Samanea tubulosa	Vascular plant	Fabales	Fabaceae	312139	5	LC	0	5	13.239	Yes
1990	Senegalia parviceps	Vascular plant	Fabales	Fabaceae	19695	23.1211	NE	0	23.1211	3.77761	No
1991	Senegalia polyphylla	Vascular plant	Fabales	Fabaceae	94135	15.6397	NE	0	15.6397	18.6774	Yes
1992	Senegalia riparia	Vascular plant	Fabales	Fabaceae	96365	15.4156	NE	0	15.4156	23.8738	Yes
1993	Senegalia tenuifolia	Vascular plant	Fabales	Fabaceae	102420	14.807	NE	0	14.807	18.4085	Yes
1994	Senna alata	Vascular plant	Fabales	Fabaceae	179349	7.07548	NE	0	7.07548	29.2145	Yes
1995	Senna aymara	Vascular plant	Fabales	Fabaceae	125869	12.4504	NE	0	12.4504	4.03515	No
1996	Senna bacillaris	Vascular plant	Fabales	Fabaceae	133047	11.7289	NE	0	11.7289	8.09639	No
1997	Senna bicapsularis	Vascular plant	Fabales	Fabaceae	97083	15.3434	LC	0	15.3434	4.31074	No
1998	Senna birostris	Vascular plant	Fabales	Fabaceae	322726	5	NE	0	5	5.41295	Yes
[truncated: 871 more rows]
